# Supplementary material for: Massive Transcriptional Perturbation in Subgroups of Diffuse Large B-Cell Lymphomas
Source: PLoS One. 2013 Nov 4;8(11):e76287. doi: 10.1371/journal.pone.0076287 (PMC3817189; doi:10.1371/journal.pone.0076287)
Supplement: File S1 — Annotation of the probe sets in the 50 CGSs generated in the data set of 364 DLBCL and related mature aggressive B-cell lymphomas other than Burkitt lymphoma. (XLSX) [file pone.0076287.s011.xlsx]

## Sheet: probe_sets_in_the_50_CGSs
EntrezID	GeneID	GeneSymbol	GeneName	Chr	Nr	Also in signature:
10631	210809_s_at	POSTN	periostin, osteoblast specific factor	13q13.3	1	stromal1.signature
1293	201438_at	COL6A3	collagen, type VI, alpha 3	2q37	1	stromal1.signature
4060	201744_s_at	LUM	lumican	12q21.3-q22	1	stromal1.signature
3910	202202_s_at	LAMA4	laminin, alpha 4	6q21	1	stromal1.signature
7058	203083_at	THBS2	thrombospondin 2	6q27	1	stromal1.signature
4237	203417_at	MFAP2	microfibrillar-associated protein 2	1p36.1-p35	1	stromal1.signature
11167	208782_at	FSTL1	follistatin-like 1	3q13.33	1	stromal1.signature
1490	209101_at	CTGF	connective tissue growth factor	6q23.1	1	stromal1.signature
25878	209596_at	MXRA5	matrix-remodelling associated 5	Xp22.33	1	stromal1.signature
2191	209955_s_at	FAP	fibroblast activation protein, alpha	2q23	1	stromal1.signature
4313	201069_at	MMP2	matrix metallopeptidase 2 (gelatinase A, 72kDa gelatinase, 72kDa type IV collagenase)	16q13-q21	1	stromal1.signature
54587	213422_s_at	MXRA8	matrix-remodelling associated 8	1p36.33	1	stromal1.signature
1277	202310_s_at	COL1A1	collagen, type I, alpha 1	17q21.33	1	stromal1.signature
1278	202404_s_at	COL1A2	collagen, type I, alpha 2	7q22.1	1	stromal1.signature
1281	201852_x_at	COL3A1	collagen, type III, alpha 1	2q31	1
1289	212489_at	COL5A1	collagen, type V, alpha 1	9q34.2-q34.3	1	stromal1.signature
1290	221729_at	COL5A2	collagen, type V, alpha 2	2q14-q32	1	stromal1.signature
1462	221731_x_at	VCAN	versican	5q14.3	1	stromal1.signature
1634	211896_s_at	DCN	decorin	12q21.33	1	stromal1.signature
2200	202766_s_at	FBN1	fibrillin 1	15q21.1	1	stromal1.signature
23213	212354_at	SULF1	sulfatase 1	8q13.1	1	stromal1.signature
2335	211719_x_at	FN1	fibronectin 1	2q34	1	stromal1.signature
23452	213001_at	ANGPTL2	angiopoietin-like 2	9q34	1	stromal1.signature
3912	201505_at	LAMB1	laminin, beta 1	7q22	1	stromal2.signature
4015	215446_s_at	LOX	lysyl oxidase	5q23.2	1
5352	202620_s_at	PLOD2	procollagen-lysine, 2-oxoglutarate 5-dioxygenase 2	3q24	1	stromal1.signature
633	213905_x_at	BGN	biglycan	Xq28	1	stromal1.signature
7168	210986_s_at	TPM1	tropomyosin 1 (alpha)	15q22.1	1	stromal1.signature, cell.cycle.prolif.signature
713	202953_at	C1QB	complement component 1, q subcomponent, B chain	1p36.12	2	immune.response2.signature
5641	201212_at	LGMN	legumain	14q32.1	2	immune.response2.signature
929	201743_at	CD14	CD14 molecule	5q22-q32; 5q31.1	2
710	200986_at	SERPING1	serpin peptidase inhibitor, clade G (C1 inhibitor), member 1	11q12-q13.1	2
717	203052_at	C2	complement component 2	6p21.3	2
4283	203915_at	CXCL9	chemokine (C-X-C motif) ligand 9	4q21	2
2215	204007_at	FCGR3B	Fc fragment of IgG, low affinity IIIb, receptor (CD16b)	1q23	2
5920	204070_at	RARRES3	retinoic acid receptor responder (tazarotene induced) 3	11q23	2
2207	204232_at	FCER1G	Fc fragment of IgE, high affinity I, receptor for; gamma polypeptide	1q23	2
3627	204533_at	CXCL10	chemokine (C-X-C motif) ligand 10	4q21	2
11326	204787_at	VSIG4	V-set and immunoglobulin domain containing 4	Xq12-q13.3	2
10791	204929_s_at	VAMP5	vesicle-associated membrane protein 5 (myobrevin)	2p11.2	2
54504	208146_s_at	CPVL	carboxypeptidase, vitellogenic-like	7p15.1	2
719	209906_at	C3AR1	complement component 3a receptor 1	12p13.31	2	immune.response2.signature
6398	213716_s_at	SECTM1	secreted and transmembrane 1	17q25	2
2210	214511_x_at	FCGR1B	Fc fragment of IgG, high affinity Ib, receptor (CD64)	1p11.2	2
712	218232_at	C1QA	complement component 1, q subcomponent, A chain	1p36.12	2	immune.response2.signature
2217	218831_s_at	FCGRT	Fc fragment of IgG, receptor, transporter, alpha	19q13.3	2
51338	219607_s_at	MS4A4A	membrane-spanning 4-domains, subfamily A, member 4	11q12	2
9050	219938_s_at	PSTPIP2	proline-serine-threonine phosphatase interacting protein 2	18q12	2
80833	221087_s_at	APOL3	apolipoprotein L, 3	22q13.1	2
10288	210146_x_at	LILRB2	leukocyte immunoglobulin-like receptor, subfamily B (with TM and ITIM domains), member 2	19q13.4	2
11314	209933_s_at	CD300A	CD300a molecule	17q25.1	2
1508	213274_s_at	CTSB	cathepsin B	8p22	2
199	209901_x_at	AIF1	allograft inflammatory factor 1	6p21.3	2
29992	222218_s_at	PILRA	paired immunoglobin-like type 2 receptor alpha	7q22.1	2
55340	218805_at	GIMAP5	GTPase, IMAP family member 5	7q36.1	2
6614	219519_s_at	SIGLEC1	sialic acid binding Ig-like lectin 1, sialoadhesin	20p13	2
9332	203645_s_at	CD163	CD163 molecule	12p13.3	2
27299	206134_at	ADAMDEC1	ADAM-like, decysin 1	8p21.2	3	stromal1.signature
526	201089_at	ATP6V1B2	ATPase, H+ transporting, lysosomal 56/58kDa, V1 subunit B2	8p21.3	3
10457	201141_at	GPNMB	glycoprotein (transmembrane) nmb	7p15	3	stromal1.signature
822	201850_at	CAPG	capping protein (actin filament), gelsolin-like	2p11.2	3	stromal1.signature
53	202767_at	ACP2	acid phosphatase 2, lysosomal	11p11.2; 11p12-p11	3
6507	202800_at	SLC1A3	solute carrier family 1 (glial high affinity glutamate transporter), member 3	5p13	3	cell.cycle.prolif.signature
3689	202803_s_at	ITGB2	integrin, beta 2 (complement component 3 receptor 3 and 4 subunit)	21q22.3	3	stromal1.signature
10062	203920_at	NR1H3	nuclear receptor subfamily 1, group H, member 3	11p11.2	3
1593	203979_at	CYP27A1	cytochrome P450, family 27, subfamily A, polypeptide 1	2q33-qter	3	stromal1.signature
1318	204204_at	SLC31A2	solute carrier family 31 (copper transporters), member 2	9q31-q32	3
1806	204646_at	DPYD	dihydropyrimidine dehydrogenase	1p22	3
6386	200958_s_at	SDCBP	syndecan binding protein (syntenin)	8q12	3
7941	206214_at	PLA2G7	phospholipase A2, group VII (platelet-activating factor acetylhydrolase, plasma)	6p21.2-p12	3
3606	206295_at	IL18	interleukin 18 (interferon-gamma-inducing factor)	11q22.2-q22.3	3	stromal1.signature
11006	210152_at	LILRB4	leukocyte immunoglobulin-like receptor, subfamily B (with TM and ITIM domains), member 4	19q13.4	3
55365	218345_at	TMEM176A	transmembrane protein 176A	7q36.1	3
55647	219622_at	RAB20	RAB20, member RAS oncogene family	13q34	3
28959	220532_s_at	TMEM176B	transmembrane protein 176B	7q36.1	3
80896	221210_s_at	NPL	N-acetylneuraminate pyruvate lyase (dihydrodipicolinate synthase)	1q25	3
1389	201990_s_at	CREBL2	cAMP responsive element binding protein-like 2	12p13	3
23136	212681_at	EPB41L3	erythrocyte membrane protein band 4.1-like 3	18p11.32	3
2495	214211_at	FTH1	ferritin, heavy polypeptide 1	11q13	3
3176	204112_s_at	HNMT	histamine N-methyltransferase	2q22.1	3
348	203381_s_at	APOE	apolipoprotein E	19q13.2	3	stromal1.signature
3920	203041_s_at	LAMP2	lysosomal-associated membrane protein 2	Xq24	3	stromal1.signature
427	210980_s_at	ASAH1	N-acylsphingosine amidohydrolase (acid ceramidase) 1	8p22	3
56833	219386_s_at	SLAMF8	SLAM family member 8	1q23.2	3
5730	212187_x_at	PTGDS	prostaglandin D2 synthase 21kDa (brain)	9q34.2-q34.3	3	stromal1.signature
6648	215223_s_at	SOD2	superoxide dismutase 2, mitochondrial	6q25.3	3	cell.cycle.prolif.signature
83937	49306_at	RASSF4	Ras association (RalGDS/AF-6) domain family member 4	10q11.21	3
6192	201909_at	RPS4Y1	ribosomal protein S4, Y-linked 1	Yp11.3	4
8287	206624_at	USP9Y	ubiquitin specific peptidase 9, Y-linked	Yq11.2	4
8284	206700_s_at	KDM5D	lysine (K)-specific demethylase 5D	Yq11	4
64595	214983_at	TTTY15	testis-specific transcript, Y-linked 15 (non-protein coding)	Yq11.1	4
8653	205000_at	DDX3Y	DEAD (Asp-Glu-Ala-Asp) box polypeptide 3, Y-linked	Yq11	4
9086	204409_s_at	EIF1AY	eukaryotic translation initiation factor 1A, Y-linked	Yq11.223	4
6426	201742_x_at	SRSF1	serine/arginine-rich splicing factor 1	17q22	5
4144	200769_s_at	MAT2A	methionine adenosyltransferase II, alpha	2p11.2	5
6240	201476_s_at	RRM1	ribonucleotide reductase M1	11p15.5	5	cell.cycle.prolif.signature
7247	201504_s_at	TSN	translin	2q21.1	5
5885	200607_s_at	RAD21	RAD21 homolog (S. pombe)	8q24	5	cell.cycle.prolif.signature
1386	205446_s_at	ATF2	activating transcription factor 2	2q32	5
1399	206184_at	CRKL	v-crk sarcoma virus CT10 oncogene homolog (avian)-like	22q11; 22q11.21	5
865	206788_s_at	CBFB	core-binding factor, beta subunit	16q22.1	5
2733	206920_s_at	GLE1	GLE1 RNA export mediator homolog (yeast)	9q34.11	5
6683	207724_s_at	SPAST	spastin	2p24-p21	5
51433	208721_s_at	ANAPC5	anaphase promoting complex subunit 5	12q24.31	5
2551	210188_at	GABPA	GA binding protein transcription factor, alpha subunit 60kDa	21q21-q22.1; 21q21.3	5
10733	211088_s_at	PLK4	polo-like kinase 4	4q28	5
23198	212220_at	PSME4	proteasome (prosome, macropain) activator subunit 4	2p16.2	5
8888	215581_s_at	MCM3AP	minichromosome maintenance complex component 3 associated protein	21q22.3	5
9878	217448_s_at	TOX4	TOX high mobility group box family member 4	14q11.2	5
10640	218748_s_at	EXOC5	exocyst complex component 5	14q22.3	5
29766	220800_s_at	TMOD3	tropomodulin 3 (ubiquitous)	15q21.1-q21.2	5
10197	200987_x_at	PSME3	proteasome (prosome, macropain) activator subunit 3 (PA28 gamma; Ki)	17q21	5
1385	204312_x_at	CREB1	cAMP responsive element binding protein 1	2q34	5
1654	212514_x_at	DDX3X	DEAD (Asp-Glu-Ala-Asp) box polypeptide 3, X-linked	Xp11.3-p11.23	5
1660	212107_s_at	DHX9	DEAH (Asp-Glu-Ala-His) box polypeptide 9	1q25	5
4076	200722_s_at	CAPRIN1	cell cycle associated protein 1	11p13	5
51663	201856_s_at	ZFR	zinc finger RNA binding protein	5p13.3	5
5573	200604_s_at	PRKAR1A	protein kinase, cAMP-dependent, regulatory, type I, alpha (tissue specific extinguisher 1)	17q23-q24	5
5781	209896_s_at	PTPN11	protein tyrosine phosphatase, non-receptor type 11	12q24	5
5781	205868_s_at	PTPN11	protein tyrosine phosphatase, non-receptor type 11	12q24	5
8539	214959_s_at	API5	apoptosis inhibitor 5	11p11.2	5
9774	201101_s_at	BCLAF1	BCL2-associated transcription factor 1	6q22-q23	5	cell.cycle.prolif.signature
9991	214697_s_at	ROD1	ROD1 regulator of differentiation 1 (S. pombe)	9q32	5
4085	203362_s_at	MAD2L1	MAD2 mitotic arrest deficient-like 1 (yeast)	4q27	6	cell.cycle.prolif.signature
5885	200608_s_at	RAD21	RAD21 homolog (S. pombe)	8q24	6	cell.cycle.prolif.signature
10054	201177_s_at	UBA2	ubiquitin-like modifier activating enzyme 2	19q12	6
55854	201595_s_at	ZC3H15	zinc finger CCCH-type containing 15	2q32.1	6
11052	202469_s_at	CPSF6	cleavage and polyadenylation specific factor 6, 68kDa	12q15	6
8520	203138_at	HAT1	histone acetyltransferase 1	2q31.2-q33.1	6
9787	203764_at	DLGAP5	discs, large (Drosophila) homolog-associated protein 5	14q22.3	6	cell.cycle.prolif.signature
7884	206052_s_at	SLBP	stem-loop binding protein	4p16.3	6	cell.cycle.prolif.signature
3148	208808_s_at	HMGB2	high-mobility group box 2	4q31	6	cell.cycle.prolif.signature
57405	209891_at	SPC25	SPC25, NDC80 kinetochore complex component, homolog (S. cerevisiae)	2q31.1	6
58478	217956_s_at	ENOPH1	enolase-phosphatase 1	4q21.22	6
53371	218256_s_at	NUP54	nucleoporin 54kDa	4q21.1	6
8089	218911_at	YEATS4	YEATS domain containing 4	12q13-q15	6	cell.cycle.prolif.signature
1894	219787_s_at	ECT2	epithelial cell transforming sequence 2 oncogene	3q26.1-q26.2	6	cell.cycle.prolif.signature
29127	222077_s_at	RACGAP1	Rac GTPase activating protein 1	12q13.12	6
10733	204886_at	PLK4	polo-like kinase 4	4q28	6
11335	201091_s_at	CBX3	chromobox homolog 3	7p15.2	6	cell.cycle.prolif.signature
1665	201386_s_at	DHX15	DEAH (Asp-Glu-Ala-His) box polypeptide 15	4p15.3	6
1977	201435_s_at	EIF4E	eukaryotic translation initiation factor 4E	4q21-q25	6
3015	200853_at	H2AFZ	H2A histone family, member Z	4q24	6
3183	200014_s_at	HNRNPC	heterogeneous nuclear ribonucleoprotein C (C1/C2)	14q11.2	6
3184	209330_s_at	HNRNPD	heterogeneous nuclear ribonucleoprotein D (AU-rich element RNA binding protein 1, 37kDa)	4q21	6
3838	211762_s_at	KPNA2	karyopherin alpha 2 (RAG cohort 1, importin alpha 1)	17q24.2	6	cell.cycle.prolif.signature
64151	218663_at	NCAPG	non-SMC condensin I complex, subunit G	4p15.33	6
6427	214882_s_at	SRSF2	serine/arginine-rich splicing factor 2	17q25.1	6
6428	208673_s_at	SRSF3	serine/arginine-rich splicing factor 3	6p21	6
6434	200892_s_at	TRA2B	transformer 2 beta homolog (Drosophila)	3q26.2-q27	6
6921	202824_s_at	TCEB1	transcription elongation factor B (SIII), polypeptide 1 (15kDa, elongin C)	8q21.11	6
7019	203177_x_at	TFAM	transcription factor A, mitochondrial	10q21	6
890	203418_at	CCNA2	cyclin A2	4q25-q31	6	cell.cycle.prolif.signature
85236	209806_at	HIST1H2BK	histone cluster 1, H2bk	6p21.33	7
8365	208180_s_at	HIST1H4H	histone cluster 1, H4h	6p21.3	7	cell.cycle.prolif.signature
8343	208490_x_at	HIST1H2BF	histone cluster 1, H2bf	6p21.3	7
8346	208523_x_at	HIST1H2BI	histone cluster 1, H2bi	6p21.3	7
8344	208527_x_at	HIST1H2BE	histone cluster 1, H2be	6p21.3	7
8345	208546_x_at	HIST1H2BH	histone cluster 1, H2bh	6p21.3	7
8357	206110_at	HIST1H3H	histone cluster 1, H3h	6p22.1	7
8347	214455_at	HIST1H2BC	histone cluster 1, H2bc	6p21.3	7
8334	215071_s_at	HIST1H2AC	histone cluster 1, H2ac	6p21.3	7	cell.cycle.prolif.signature
3017	209911_x_at	HIST1H2BD	histone cluster 1, H2bd	6p21.3	7	cell.cycle.prolif.signature
3117	213831_at	HLA-DQA1	major histocompatibility complex, class II, DQ alpha 1	6p21.3	8
3119	209480_at	HLA-DQB1	major histocompatibility complex, class II, DQ beta 1	6p21.3	8
4496	206461_x_at	MT1H	metallothionein 1H	16q13	9
4495	204745_x_at	MT1G	metallothionein 1G	16q13	9
645745	211456_x_at	MT1P2	metallothionein 1 pseudogene 2	1q43	9
4502	212185_x_at	MT2A	metallothionein 2A	16q13	9
4493	212859_x_at	MT1E	metallothionein 1E	16q13	9
4499	217546_at	MT1M	metallothionein 1M	16q13	9
4494	217165_x_at	MT1F	metallothionein 1F	16q13	9
4501	208581_x_at	MT1X	metallothionein 1X	16q13	9	cell.cycle.prolif.signature
5733	211909_x_at	PTGER3	prostaglandin E receptor 3 (subtype EP3)	1p31.2	10	cell.cycle.prolif.signature
22924	203842_s_at	MAPRE3	microtubule-associated protein, RP/EB family, member 3	2p23.3-p23.1	10
8805	204390_at	TRIM24	tripartite motif-containing 24	7q32-q34	10
1995	206338_at	ELAVL3	ELAV (embryonic lethal, abnormal vision, Drosophila)-like 3 (Hu antigen C)	19p13.2	10
7755	206416_at	ZNF205	zinc finger protein 205	16p13.3	10
3674	206493_at	ITGA2B	integrin, alpha 2b (platelet glycoprotein IIb of IIb/IIIa complex, antigen CD41)	17q21.32	10
3338	206781_at	DNAJC4	DnaJ (Hsp40) homolog, subfamily C, member 4	11q13	10
51716	206824_at	CES4	carboxylesterase 4, pseudogene	16q12.2	10
64386	207289_at	MMP25	matrix metallopeptidase 25	16p13.3	10
6915	207555_s_at	TBXA2R	thromboxane A2 receptor	19p13.3	10
3084	208232_x_at	NRG1	neuregulin 1	8p12	10
2740	208401_s_at	GLP1R	glucagon-like peptide 1 receptor	6p21	10
2812	209769_s_at	GP1BB	glycoprotein Ib (platelet), beta polypeptide	22q11.21; 22q11.21-q11.23	10
104	209979_at	ADARB1	adenosine deaminase, RNA-specific, B1	21q22.3	10
5089	211096_at	PBX2	pre-B-cell leukemia homeobox 2	6p21.3	10
9628	211448_s_at	RGS6	regulator of G-protein signaling 6	14q24.3	10
5516	201374_x_at	PPP2CB	protein phosphatase 2, catalytic subunit, beta isozyme	8p12	10
23053	216345_at	KIAA0913	KIAA0913	10q22.2	10
28	216716_at	ABO	ABO blood group (transferase A, alpha 1-3-N-acetylgalactosaminyltransferase; transferase B, alpha 1-3-galactosyltransferase)	9q34.2	10
177	217046_s_at	AGER	advanced glycosylation end product-specific receptor	6p21.3	10
2778	217058_at	GNAS	GNAS complex locus	20q13.3	10
4586	217182_at	MUC5AC	mucin 5AC, oligomeric mucus/gel-forming	11p15.5	10
2099	217190_x_at	ESR1	estrogen receptor 1	6q25.1	10
6337	217264_s_at	SCNN1A	sodium channel, nonvoltage-gated 1 alpha	12p13	10
64852	218965_s_at	TUT1	terminal uridylyl transferase 1, U6 snRNA-specific	11q12.2	10
79906	219852_s_at	MORN1	MORN repeat containing 1	1p36.33-p36.32	10
10864	220554_at	SLC22A7	solute carrier family 22 (organic anion transporter), member 7	6p21.1	10
54905	220562_at	CYP2W1	cytochrome P450, family 2, subfamily W, polypeptide 1	7p22.3	10
23408	222080_s_at	SIRT5	sirtuin 5	6p23	10
79784	217660_at	MYH14	myosin, heavy chain 14, non-muscle	19q13.33	10
3119	209823_x_at	HLA-DQB1	major histocompatibility complex, class II, DQ beta 1	6p21.3	11
3109	203932_at	HLA-DMB	major histocompatibility complex, class II, DM beta	6p21.3	11
3126	208306_x_at	HLA-DRB4	major histocompatibility complex, class II, DR beta 4	6p21.3	11
3128	217362_x_at	HLA-DRB6	major histocompatibility complex, class II, DR beta 6 (pseudogene)	6p21.3	11
3113	213537_at	HLA-DPA1	major histocompatibility complex, class II, DP alpha 1	6p21.3	11
3115	201137_s_at	HLA-DPB1	major histocompatibility complex, class II, DP beta 1	6p21.3	11
3122	210982_s_at	HLA-DRA	major histocompatibility complex, class II, DR alpha	6p21.3	11	cell.cycle.prolif.signature
4830	201577_at	NME1	non-metastatic cells 1, protein (NM23A) expressed in	17q21.3	12
4809	201077_s_at	NHP2L1	NHP2 non-histone chromosome protein 2-like 1 (S. cerevisiae)	22q13	12
10856	201459_at	RUVBL2	RuvB-like 2 (E. coli)	19q13.3	12
5245	200658_s_at	PHB	prohibitin	17q21	12
4706	202077_at	NDUFAB1	NADH dehydrogenase (ubiquinone) 1, alpha/beta subcomplex, 1, 8kDa	16p12.2	12
5902	202483_s_at	RANBP1	RAN binding protein 1	22q11.21	12
6636	203832_at	SNRPF	small nuclear ribonucleoprotein polypeptide F	12q23.1	12
6182	203931_s_at	MRPL12	mitochondrial ribosomal protein L12	17q25	12
3336	205133_s_at	HSPE1	heat shock 10kDa protein 1 (chaperonin 10)	2q33.1	12
516	208972_s_at	ATP5G1	ATP synthase, H+ transporting, mitochondrial Fo complex, subunit C1 (subunit 9)	17q21.32	12
5437	209302_at	POLR2H	polymerase (RNA) II (DNA directed) polypeptide H	3q28	12
5435	209511_at	POLR2F	polymerase (RNA) II (DNA directed) polypeptide F	22q13.1	12
26517	218188_s_at	TIMM13	translocase of inner mitochondrial membrane 13 homolog (yeast)	19p13.3	12
65003	219162_s_at	MRPL11	mitochondrial ribosomal protein L11	11q13.3	12
51154	220688_s_at	MRTO4	mRNA turnover 4 homolog (S. cerevisiae)	1p36.13	12
81892	221434_s_at	C14orf156	chromosome 14 open reading frame 156	14q24.3	12
25926	221970_s_at	NOL11	nucleolar protein 11	17q24.2	12
51491	203023_at	NOP16	NOP16 nucleolar protein homolog (yeast)	5q35.2	12
5143	206792_x_at	PDE4C	phosphodiesterase 4C, cAMP-specific	19p13.11	13
1576	205998_x_at	CYP3A4	cytochrome P450, family 3, subfamily A, polypeptide 4	7q21.1	13
6693	206056_x_at	SPN	sialophorin	16p11.2	13
54800	206551_x_at	KLHL24	kelch-like 24 (Drosophila)	3q27.1	13
9747	204403_x_at	FAM115A	family with sequence similarity 115, member A	7q35	13	cell.cycle.prolif.signature
54799	207115_x_at	MBTD1	mbt domain containing 1	17q21.33	13
80216	207133_x_at	ALPK1	alpha-kinase 1	4q25	13
9736	207365_x_at	USP34	ubiquitin specific peptidase 34	2p15	13
22833	207436_x_at	KIAA0894	KIAA0894 protein	10q23.33	13
7840	214707_x_at	ALMS1	Alstrom syndrome 1	2p13	13
90338	214715_x_at	ZNF160	zinc finger protein 160	19q13.42	13
54477	214989_x_at	PLEKHA5	pleckstrin homology domain containing, family A member 5	12p12	13
55631	215063_x_at	LRRC40	leucine rich repeat containing 40	1p31.1	13
7001	215067_x_at	PRDX2	peroxiredoxin 2	19p13.2	13
5228	215179_x_at	PGF	placental growth factor	14q24.3	13
2803	215203_at	GOLGA4	golgin A4	3p22-p21.3	13
23126	215281_x_at	POGZ	pogo transposable element with ZNF domain	1q21.3	13
2260	215404_x_at	FGFR1	fibroblast growth factor receptor 1	8p12	13
23181	215529_x_at	DIP2A	DIP2 disco-interacting protein 2 homolog A (Drosophila)	21q22.3	13
8780	215588_x_at	RIOK3	RIO kinase 3 (yeast)	18q11.2	13
285231	215600_x_at	FBXW12	F-box and WD repeat domain containing 12	3p21.31	13
80867	216229_x_at	HCG2P7	HLA complex group 2 pseudogene 7	6p21.3	13
414771	216459_x_at	TIGD1L	tigger transposable element derived 1-like	6p21.3	13
440423	217704_x_at	SUZ12P	suppressor of zeste 12 homolog pseudogene	17q11.2	13
55720	218155_x_at	TSR1	TSR1, 20S rRNA accumulation, homolog (S. cerevisiae)	17p13.3	13
55771	219392_x_at	PRR11	proline rich 11	17q22	13	cell.cycle.prolif.signature
55142	220071_x_at	HAUS2	HAUS augmin-like complex, subunit 2	15q15.2	13
84172	220113_x_at	POLR1B	polymerase (RNA) I polypeptide B, 128kDa	2q13	13
80097	220720_x_at	MZT2B	mitotic spindle organizing protein 2B	2q21.1	13
79939	220796_x_at	SLC35E1	solute carrier family 35, member E1	19p13.11	13
6772	AFFX-HUMISGF3A/M97935_5_at	STAT1	signal transducer and activator of transcription 1, 91kDa	2q32.2	14	cell.cycle.prolif.signature
1520	202902_s_at	CTSS	cathepsin S	1q21	14
5663	207782_s_at	PSEN1	presenilin 1	14q24.3	14	cell.cycle.prolif.signature
4077	201383_s_at	NBR1	neighbor of BRCA1 gene 1	17q21.31	14
2760	215891_s_at	GM2A	GM2 ganglioside activator	5q33.1	14
2799	212335_at	GNS	glucosamine (N-acetyl)-6-sulfatase	12q14	14
6772	209969_s_at	STAT1	signal transducer and activator of transcription 1, 91kDa	2q32.2	14	cell.cycle.prolif.signature
9341	201337_s_at	VAMP3	vesicle-associated membrane protein 3 (cellubrevin)	1p36.23	14
950	201646_at	SCARB2	scavenger receptor class B, member 2	4q21.1	14	immune.response2.signature
2697	201667_at	GJA1	gap junction protein, alpha 1, 43kDa	6q21-q23.2	15	stromal1.signature
5358	201215_at	PLS3	plastin 3	Xq23	15
3685	202351_at	ITGAV	integrin, alpha V (vitronectin receptor, alpha polypeptide, antigen CD51)	2q31-q32	15	stromal1.signature
7162	203476_at	TPBG	trophoblast glycoprotein	6q14-q15	15	stromal1.signature
2619	204457_s_at	GAS1	growth arrest-specific 1	9q21.3-q22	15	cell.cycle.prolif.signature
1009	207173_x_at	CDH11	cadherin 11, type 2, OB-cadherin (osteoblast)	16q22.1	15	stromal1.signature
11030	209488_s_at	RBPMS	RNA binding protein with multiple splicing	8p12	15
3126	209728_at	HLA-DRB4	major histocompatibility complex, class II, DR beta 4	6p21.3	16
3126	215666_at	HLA-DRB4	major histocompatibility complex, class II, DR beta 4	6p21.3	16
6159	200823_x_at	RPL29	ribosomal protein L29	3p21.3-p21.2	17
6141	200022_at	RPL18	ribosomal protein L18	19q13	17
6193	200024_at	RPS5	ribosomal protein S5	19q13.4	17
6143	200029_at	RPL19	ribosomal protein L19	17q11.2-q12	17
6156	200062_s_at	RPL30	ribosomal protein L30	8q22	17
10399	200651_at	GNB2L1	guanine nucleotide binding protein (G protein), beta polypeptide 2-like 1	5q35.3	17
6161	200674_s_at	RPL32	ribosomal protein L32	3p25-p24	17
1937	200689_x_at	EEF1G	eukaryotic translation elongation factor 1 gamma	11q12.3	17
1933	200705_s_at	EEF1B2	eukaryotic translation elongation factor 1 beta 2	2q33.3	17
6210	200781_s_at	RPS15A	ribosomal protein S15a	16p	17
6209	200819_s_at	RPS15	ribosomal protein S15	19p13.3	17
6132	200936_at	RPL8	ribosomal protein L8	8q24.3	17
6169	202029_x_at	RPL38	ribosomal protein L38	17q25.1	17
6165	213687_s_at	RPL35A	ribosomal protein L35a	3q29-qter	17
3921	213801_x_at	RPSA	ribosomal protein SA	3p22.2	17
6130	217740_x_at	RPL7A	ribosomal protein L7a	9q34	17
7311	221700_s_at	UBA52	ubiquitin A-52 residue ribosomal protein fusion product 1	19p13.1-p12	17
23521	200715_x_at	RPL13A	ribosomal protein L13a	19q13.3	17	cell.cycle.prolif.signature
6122	211666_x_at	RPL3	ribosomal protein L3	22q13	17
6124	200089_s_at	RPL4	ribosomal protein L4	15q22	17
6136	200809_x_at	RPL12	ribosomal protein L12	9q34	17
6137	212191_x_at	RPL13	ribosomal protein L13	16q24.3; 17p11.2	17
6138	221475_s_at	RPL15	ribosomal protein L15	3p24.2	17
6152	200013_at	RPL24	ribosomal protein L24	3q12	17
11224	200002_at	RPL35	ribosomal protein L35	9q34.1	17
6187	212433_x_at	RPS2	ribosomal protein S2	16p13.3	17
6203	217747_s_at	RPS9	ribosomal protein S9	19q13.4	17
6217	201258_at	RPS16	ribosomal protein S16	19q13.1	17
6218	201665_x_at	RPS17	ribosomal protein S17	15q	17
9045	213588_x_at	RPL14	ribosomal protein L14	3p22-p21.2	17
3429	202411_at	IFI27	interferon, alpha-inducible protein 27	14q32	18
3959	200923_at	LGALS3BP	lectin, galactoside-binding, soluble, 3 binding protein	17q25	18
3434	203153_at	IFIT1	interferon-induced protein with tetratricopeptide repeats 1	10q23.31	18	cell.cycle.prolif.signature
3437	204747_at	IFIT3	interferon-induced protein with tetratricopeptide repeats 3	10q24	18
10561	214453_s_at	IFI44	interferon-induced protein 44	1p31.1	18
3002	210164_at	GZMB	granzyme B (granzyme 2, cytotoxic T-lymphocyte-associated serine esterase 1)	14q11.2	19
2999	210321_at	GZMH	granzyme H (cathepsin G-like 2, protein h-CCPX)	14q11.2	19
10578	37145_at	GNLY	granulysin	2p11.2	19
7175	201730_s_at	TPR	translocated promoter region (to activated MET oncogene)	1q25	20
4659	201602_s_at	PPP1R12A	protein phosphatase 1, regulatory (inhibitor) subunit 12A	12q15-q21	20
23013	201996_s_at	SPEN	spen homolog, transcriptional regulator (Drosophila)	1p36	20
5469	203496_s_at	MED1	mediator complex subunit 1	17q12	20
23524	208610_s_at	SRRM2	serine/arginine repetitive matrix 2	16p13.3	20
546	208859_s_at	ATRX	alpha thalassemia/mental retardation syndrome X-linked	Xq21.1	20
9857	213956_at	CEP350	centrosomal protein 350kDa	1p36.13-q41	20	cell.cycle.prolif.signature
23215	214055_x_at	BAT2L2	HLA-B associated transcript 2-like 2	1q23.3	20
3842	221829_s_at	TNPO1	transportin 1	5q13.2	20	cell.cycle.prolif.signature
4820	202379_s_at	NKTR	natural killer-tumor recognition sequence	3p23-p21	20	cell.cycle.prolif.signature
9360	208993_s_at	PPIG	peptidylprolyl isomerase G (cyclophilin G)	2q31.1	20
708	214214_s_at	C1QBP	complement component 1, q subcomponent binding protein	17p13.3	21
8533	202078_at	COPS3	COP9 constitutive photomorphogenic homolog subunit 3 (Arabidopsis)	17p11.2	21
4927	202900_s_at	NUP88	nucleoporin 88kDa	17p13.2	21
5198	213302_at	PFAS	phosphoribosylformylglycinamidine synthase	17p13.1	21
1973	211787_s_at	EIF4A1	eukaryotic translation initiation factor 4A1	17p13	21
50628	205527_s_at	GEMIN4	gem (nuclear organelle) associated protein 4	17p13	21
55720	218156_s_at	TSR1	TSR1, 20S rRNA accumulation, homolog (S. cerevisiae)	17p13.3	21
5901	200750_s_at	RAN	RAN, member RAS oncogene family	12q24.3	21	cell.cycle.prolif.signature
6280	203535_at	S100A9	S100 calcium binding protein A9	1q21	22
6279	202917_s_at	S100A8	S100 calcium binding protein A8	1q21	22
7367	207245_at	UGT2B17	UDP glucuronosyltransferase 2 family, polypeptide B17	4q13	23
7366	207392_x_at	UGT2B15	UDP glucuronosyltransferase 2 family, polypeptide B15	4q13	23
1843	201041_s_at	DUSP1	dual specificity phosphatase 1	5q34	24
2353	209189_at	FOS	FBJ murine osteosarcoma viral oncogene homolog	14q24.3	24	cell.cycle.prolif.signature
3491	201289_at	CYR61	cysteine-rich, angiogenic inducer, 61	1p22.3	24	stromal1.signature
79966	220232_at	SCD5	stearoyl-CoA desaturase 5	4q21.22	25
6457	211565_at	SH3GL3	SH3-domain GRB2-like 3	15q24	25
8434	216153_x_at	RECK	reversion-inducing-cysteine-rich protein with kazal motifs	9p13.3	25
4983	206323_x_at	OPHN1	oligophrenin 1	Xq12	25
55567	220725_x_at	DNAH3	dynein, axonemal, heavy chain 3	16p12.3	25
23120	220920_at	ATP10B	ATPase, class V, type 10B	5q34	25
6366	204606_at	CCL21	chemokine (C-C motif) ligand 21	9p13	26
730	202992_at	C7	complement component 7	5p13	26
2776	202615_at	GNAQ	guanine nucleotide binding protein (G protein), q polypeptide	9q21	27	immune.response1.signature
9741	200673_at	LAPTM4A	lysosomal protein transmembrane 4 alpha	2p24.1	27
754	200677_at	PTTG1IP	pituitary tumor-transforming 1 interacting protein	21q22.3	27	stromal1.signature
9341	201336_at	VAMP3	vesicle-associated membrane protein 3 (cellubrevin)	1p36.23	27
10397	200632_s_at	NDRG1	N-myc downstream regulated 1	8q24.3	27
6237	212647_at	RRAS	related RAS viral (r-ras) oncogene homolog	19q13.3-qter	27
51279	218983_at	C1RL	complement component 1, r subcomponent-like	12p13.31	27	immune.response1.signature
10634	31874_at	GAS2L1	growth arrest-specific 2 like 1	22q12.2	27	stromal1.signature
1488	201218_at	CTBP2	C-terminal binding protein 2	10q26.13	27
1500	208407_s_at	CTNND1	catenin (cadherin-associated protein), delta 1	11q11	27	stromal1.signature, cell.cycle.prolif.signature
1601	201280_s_at	DAB2	disabled homolog 2, mitogen-responsive phosphoprotein (Drosophila)	5p13	27
11222	208787_at	MRPL3	mitochondrial ribosomal protein L3	3q21-q23	28
8607	201614_s_at	RUVBL1	RuvB-like 1 (E. coli)	3q21	28
10969	201323_at	EBNA1BP2	EBNA1 binding protein 2	1p35-p33	28
26354	217850_at	GNL3	guanine nucleotide binding protein-like 3 (nucleolar)	3p21.1	28
4710	218226_s_at	NDUFB4	NADH dehydrogenase (ubiquinone) 1 beta subcomplex, 4, 15kDa	3q13.33	28
79876	218289_s_at	UBA5	ubiquitin-like modifier activating enzyme 5	3q22.1	28
56945	219220_x_at	MRPS22	mitochondrial ribosomal protein S22	3q23	28
2107	201573_s_at	ETF1	eukaryotic translation termination factor 1	5q31.1	28
23350	212058_at	SR140	U2-associated SR140 protein	3q23	28
6059	201872_s_at	ABCE1	ATP-binding cassette, sub-family E (OABP), member 1	4q31	28
7372	215165_x_at	UMPS	uridine monophosphate synthetase	3q13	28
9868	201512_s_at	TOMM70A	translocase of outer mitochondrial membrane 70 homolog A (S. cerevisiae)	3q12.2	28
51203	219978_s_at	NUSAP1	nucleolar and spindle associated protein 1	15q15.1	29	cell.cycle.prolif.signature
5888	205024_s_at	RAD51	RAD51 homolog (RecA homolog, E. coli) (S. cerevisiae)	15q15.1	29	cell.cycle.prolif.signature
79968	205519_at	WDR76	WD repeat domain 76	15q15.3	29
11339	213599_at	OIP5	Opa interacting protein 5	15q15.1	29
11004	209408_at	KIF2C	kinesin family member 2C	1p34.1	29	cell.cycle.prolif.signature
9133	202705_at	CCNB2	cyclin B2	15q22.2	29	cell.cycle.prolif.signature
55215	213007_at	FANCI	Fanconi anemia, complementation group I	15q26.1	29	cell.cycle.prolif.signature
7398	202412_s_at	USP1	ubiquitin specific peptidase 1	1p31.3	29	cell.cycle.prolif.signature
5026	210448_s_at	P2RX5	purinergic receptor P2X, ligand-gated ion channel, 5	17p13.3	30
3682	205055_at	ITGAE	integrin, alpha E (antigen CD103, human mucosal lymphocyte antigen 1; alpha polypeptide)	17p13	30
925	205758_at	CD8A	CD8a molecule	2p12	31
29909	207651_at	GPR171	G protein-coupled receptor 171	3q25.1	31
55423	220485_s_at	SIRPG	signal-regulatory protein gamma	20p13	31
10663	211469_s_at	CXCR6	chemokine (C-X-C motif) receptor 6	3p21	31
356	211333_s_at	FASLG	Fas ligand (TNF superfamily, member 6)	1q23	31
926	207979_s_at	CD8B	CD8b molecule	2p12	31	immune.response1.signature
6168	214041_x_at	RPL37A	ribosomal protein L37a	2q35	32
6157	212044_s_at	RPL27A	ribosomal protein L27a	11p15	32	cell.cycle.prolif.signature
3626	207688_s_at	INHBC	inhibin, beta C	12q13.1	32
8992	214149_s_at	ATP6V0E1	ATPase, H+ transporting, lysosomal 9kDa, V0 subunit e1	5q35.1	32
6635	215450_at	SNRPE	small nuclear ribonucleoprotein polypeptide E	1q32	32
5118	202465_at	PCOLCE	procollagen C-endopeptidase enhancer	7q22	33	stromal1.signature
5159	202273_at	PDGFRB	platelet-derived growth factor receptor, beta polypeptide	5q33.1	33
11117	204163_at	EMILIN1	elastin microfibril interfacer 1	2p23.3-p23.2	33
7041	209651_at	TGFB1I1	transforming growth factor beta 1 induced transcript 1	16p11.2	33	stromal1.signature
55742	217890_s_at	PARVA	parvin, alpha	11p15.3	33	stromal1.signature
1809	201431_s_at	DPYSL3	dihydropyrimidinase-like 3	5q32	33	stromal1.signature
30008	209356_x_at	EFEMP2	EGF-containing fibulin-like extracellular matrix protein 2	11q13.1	33	stromal1.signature
5480	204517_at	PPIC	peptidylprolyl isomerase C (cyclophilin C)	5q23.2	33	stromal1.signature
7070	208850_s_at	THY1	Thy-1 cell surface antigen	11q23.3	33	stromal1.signature
916	205456_at	CD3E	CD3e molecule, epsilon (CD3-TCR complex)	11q23	34
8821	205376_at	INPP4B	inositol polyphosphate-4-phosphatase, type II, 105kDa	4q31.21	34
917	206804_at	CD3G	CD3g molecule, gamma (CD3-TCR complex)	11q23	34
5588	210038_at	PRKCQ	protein kinase C, theta	10p15	34
64919	219528_s_at	BCL11B	B-cell CLL/lymphoma 11B (zinc finger protein)	14q32.2	34
53347	220418_at	UBASH3A	ubiquitin associated and SH3 domain containing A	21q22.3	34
2625	209604_s_at	GATA3	GATA binding protein 3	10p15	34
4068	210116_at	SH2D1A	SH2 domain containing 1A	Xq25	34
923	213958_at	CD6	CD6 molecule	11q13	34
940	206545_at	CD28	CD28 molecule	2q33	34
7323	200669_s_at	UBE2D3	ubiquitin-conjugating enzyme E2D 3 (UBC4/5 homolog, yeast)	4q24	35	cell.cycle.prolif.signature
6390	202675_at	SDHB	succinate dehydrogenase complex, subunit B, iron sulfur (Ip)	1p36.1-p35	35
10393	207845_s_at	ANAPC10	anaphase promoting complex subunit 10	4q31	35
57117	218616_at	INTS12	integrator complex subunit 12	4q24	35
10944	201784_s_at	C11orf58	chromosome 11 open reading frame 58	11p15.1	35
25898	212749_s_at	RCHY1	ring finger and CHY zinc finger domain containing 1	4q21.1	35
3093	202346_at	UBE2K	ubiquitin-conjugating enzyme E2K (UBC1 homolog, yeast)	4p14	35
3183	200751_s_at	HNRNPC	heterogeneous nuclear ribonucleoprotein C (C1/C2)	14q11.2	35
6731	208800_at	SRP72	signal recognition particle 72kDa	4q11	35
7332	200682_s_at	UBE2L3	ubiquitin-conjugating enzyme E2L 3	22q11.21	35
9908	208840_s_at	G3BP2	GTPase activating protein (SH3 domain) binding protein 2	4q21.1	35
23471	201399_s_at	TRAM1	translocation associated membrane protein 1	8q13.3	36
23190	212008_at	UBXN4	UBX domain protein 4	2q21.3	36
5756	214007_s_at	TWF1	twinfilin, actin-binding protein, homolog 1 (Drosophila)	12q12	36
102	214895_s_at	ADAM10	ADAM metallopeptidase domain 10	15q2; 15q22	36
26092	216100_s_at	TOR1AIP1	torsin A interacting protein 1	1q24.2	36
6745	200889_s_at	SSR1	signal sequence receptor, alpha	6p24.3	36
3055	208018_s_at	HCK	hemopoietic cell kinase	20q11-q12	37
8934	218700_s_at	RAB7L1	RAB7, member RAS oncogene family-like 1	1q32	37
3507	216491_x_at	IGHM	immunoglobulin heavy constant mu	14q32.33	38
28831	211798_x_at	IGLJ3	immunoglobulin lambda joining 3	22q11.2	38
6170	208695_s_at	RPL39	ribosomal protein L39	Xq24	39
6133	200032_s_at	RPL9	ribosomal protein L9	4p13	39
6229	200061_s_at	RPS24	ribosomal protein S24	10q22	39
6232	200741_s_at	RPS27	ribosomal protein S27	1q21	39
6228	200926_at	RPS23	ribosomal protein S23	5q14.2	39
6168	201429_s_at	RPL37A	ribosomal protein L37a	2q35	39
6171	201492_s_at	RPL41	ribosomal protein L41	12q13	39
10075	207783_x_at	HUWE1	HECT, UBA and WWE domain containing 1	Xp11.22	39
6208	208645_s_at	RPS14	ribosomal protein S14	5q31-q33	39
6207	200018_at	RPS13	ribosomal protein S13	11p15	39
6234	208904_s_at	RPS28	ribosomal protein S28	19p13.2	39
1915	213614_x_at	EEF1A1	eukaryotic translation elongation factor 1 alpha 1	6q14.1	39
60	200801_x_at	ACTB	actin, beta	7p22	39
6129	212042_x_at	RPL7	ribosomal protein L7	8q21.11	39
6147	213084_x_at	RPL23A	ribosomal protein L23a	17q11	39
6189	200099_s_at	RPS3A	ribosomal protein S3A	4q31.2-q31.3	39
6194	200081_s_at	RPS6	ribosomal protein S6	9p21	39
7178	212869_x_at	TPT1	tumor protein, translationally-controlled 1	13q14	39
3134	221875_x_at	HLA-F	major histocompatibility complex, class I, F	6p21.3	40
3137	217436_x_at	HLA-J	major histocompatibility complex, class I, J (pseudogene)	6p21.31	40
3105	215313_x_at	HLA-A	major histocompatibility complex, class I, A	6p21.3	40
3106	211911_x_at	HLA-B	major histocompatibility complex, class I, B	6p21.3	40
3107	211799_x_at	HLA-C	major histocompatibility complex, class I, C	6p21.3	40
3133	200904_at	HLA-E	major histocompatibility complex, class I, E	6p21.3	40
3107	216526_x_at	HLA-C	major histocompatibility complex, class I, C	6p21.3	40
3135	211529_x_at	HLA-G	major histocompatibility complex, class I, G	6p21.3	40
23015	208798_x_at	GOLGA8A	golgin A8 family, member A	15q11.2	41	cell.cycle.prolif.signature
440270	210425_x_at	GOLGA8B	golgin A8 family, member B	15q14	41
8763	208653_s_at	CD164	CD164 molecule, sialomucin	6q21	42
28962	218196_at	OSTM1	osteopetrosis associated transmembrane protein 1	6q21	42
11049	37079_at	NUS1P3	nuclear undecaprenyl pyrophosphate synthase 1 homolog (S. cerevisiae) pseudogene 3	13q12	42
51362	203376_at	CDC40	cell division cycle 40 homolog (S. cerevisiae)	6q21	42
55754	217743_s_at	TMEM30A	transmembrane protein 30A	6q14.1	42
9474	202511_s_at	ATG5	ATG5 autophagy related 5 homolog (S. cerevisiae)	6q21	42
7412	203868_s_at	VCAM1	vascular cell adhesion molecule 1	1p32-p31	43	cell.cycle.prolif.signature
1193	213415_at	CLIC2	chloride intracellular channel 2	Xq28	43
1902	204036_at	LPAR1	lysophosphatidic acid receptor 1	9q31.3	43	stromal1.signature
8519	214022_s_at	IFITM1	interferon induced transmembrane protein 1 (9-27)	11p15.5	44
10410	212203_x_at	IFITM3	interferon induced transmembrane protein 3 (1-8U)	11p15.5	44
10581	201315_x_at	IFITM2	interferon induced transmembrane protein 2 (1-8D)	11p15.5	44
5691	201400_at	PSMB3	proteasome (prosome, macropain) subunit, beta type, 3	17q12	45
2547	200792_at	XRCC6	X-ray repair complementing defective repair in Chinese hamster cells 6	22q13.2	45
6923	200085_s_at	TCEB2	transcription elongation factor B (SIII), polypeptide 2 (18kDa, elongin B)	16p12.3	45
1340	201441_at	COX6B1	cytochrome c oxidase subunit VIb polypeptide 1 (ubiquitous)	19q13.1	45
5687	208805_at	PSMA6	proteasome (prosome, macropain) subunit, alpha type, 6	14q13	45
5705	209503_s_at	PSMC5	proteasome (prosome, macropain) 26S subunit, ATPase, 5	17q23.3	45
10476	210149_s_at	ATP5H	ATP synthase, H+ transporting, mitochondrial Fo complex, subunit d	17q25	45
9978	218117_at	RBX1	ring-box 1	22q13.2	45
1329	211025_x_at	COX5B	cytochrome c oxidase subunit Vb	2cen-q13	45
6742	202591_s_at	SSBP1	single-stranded DNA binding protein 1	7q34	46
6635	203316_s_at	SNRPE	small nuclear ribonucleoprotein polypeptide E	1q32	46
4191	209036_s_at	MDH2	malate dehydrogenase 2, NAD (mitochondrial)	7cen-q22	46
54927	217972_at	CHCHD3	coiled-coil-helix-coiled-coil-helix domain containing 3	7q33	46
23165	212247_at	NUP205	nucleoporin 205kDa	7q33	46
27292	210802_s_at	DIMT1L	DIM1 dimethyladenosine transferase 1-like (S. cerevisiae)	5q12.1	46	cell.cycle.prolif.signature
908	201327_s_at	CCT6A	chaperonin containing TCP1, subunit 6A (zeta 1)	7p11.2	46
5168	210839_s_at	ENPP2	ectonucleotide pyrophosphatase/phosphodiesterase 2	8q24.1	47
26279	220423_at	PLA2G2D	phospholipase A2, group IID	1p36.12	47
990	203967_at	CDC6	cell division cycle 6 homolog (S. cerevisiae)	17q21.3	48	cell.cycle.prolif.signature
4998	205085_at	ORC1L	origin recognition complex, subunit 1-like (S. cerevisiae)	1p32	48	cell.cycle.prolif.signature
5427	205909_at	POLE2	polymerase (DNA directed), epsilon 2 (p59 subunit)	14q21-q22	48
672	211851_x_at	BRCA1	breast cancer 1, early onset	17q21	48	cell.cycle.prolif.signature
55143	221520_s_at	CDCA8	cell division cycle associated 8	1p34.3	48	cell.cycle.prolif.signature
4173	222037_at	MCM4	minichromosome maintenance complex component 4	8q11.2	48	cell.cycle.prolif.signature
8318	204126_s_at	CDC45	cell division cycle 45 homolog (S. cerevisiae)	22q11.21	48	cell.cycle.prolif.signature
971	215925_s_at	CD72	CD72 molecule	9p13.3	49
27240	205484_at	SIT1	signaling threshold regulating transmembrane adaptor 1	9p13-p12	49
91353	215946_x_at	IGLL3	immunoglobulin lambda-like polypeptide 3	22q11.2; 22q11.23	50
91316	213502_x_at	LOC91316	glucuronidase, beta/immunoglobulin lambda-like polypeptide 1 pseudogene	22q11.23	50

## Sheet: Legend
File S1. Annotation of the probe sets in the 50 CGSs generated in the data set of 364 DLBCL and related mature aggressive B-cell lymphomas other than Burkitt lymphoma.
EntrezID	Entrez ID of the probe set. This is a clickable link to Pubmed.
GeneID	Affymetrix ID of the probe set
GeneSymbol	Gene symbol of the probe set
GeneName	Gene name
Chr	Chromosomal band to which the probe set maps
Nr	The number of the CGS to which the probe set belongs
Also in signature	A published signature to which the probe set belongs. The following signatures were included: 1) stromal1.signature and stromal2.signature from Lenz et al. (2008), 2) immune.response1.signature and immune.response2.signature from Dave et al. (2004), 3) cell cycle, proliferation signature from Jensen et al. (2006) and Whitfield et al. 2002. The intersections of the signatures and the CGSs were fou…
