# Supplementary material for: Massive Transcriptional Perturbation in Subgroups of Diffuse Large B-Cell Lymphomas
Source: PLoS One. 2013 Nov 4;8(11):e76287. doi: 10.1371/journal.pone.0076287 (PMC3817189; doi:10.1371/journal.pone.0076287)
Supplement: File S2 — Associations between the 50 CGSs and a number of phenotypic characteristics and recurrent genomic aberrations. Each row corresponds to one CGS. Each column corresponds to one characteristic. A) Values of R-squared (beta statistic) characterizig the association between a CGS and a phenotypic variable. B) Adjusted P-values for the association between a CGS and a phenotypic characteristic. The significant associations are colored. (XLSX) [file pone.0076287.s012.xlsx]

## Sheet: rsquared_with_links
A R-squared	TUMOR_CELL_CONTENT	AGE	GENDER	CB_IB	CD10	CD5	BCL2	BCL6	MUM1	KI67	MYC_STATUS	T1418	BCL6_BREAK	IGH_BREAK	IRF4_STATUS	EZH2MUTATION	MOLDIAG	GCBABC	PAP	GAIN1Q21	GAIN2P16	GAIN3Q27	GAIN6P25	GAIN6P22	GAIN7P22	GAIN7Q21	GAIN8Q24	GAIN9Q33	GAIN11Q12	GAIN11Q23_1	GAIN11Q23_3	GAIN12Q13	GAIN18Q21	GAIN19Q13	GAINXQ21	LOSS6Q21	LOSS6Q23	LOSS8P23	LOSS9P21	LOSS17P13	LOSSXP22		B adjusted P-values	TUMOR_CELL_CONTENT	AGE	GENDER	CB_IB	CD10	CD5
set.1_POSTN	0	0.02	0	0.02	0	0	0.05	0.02	0.01	0	0.01	0	0	0	0.01	0.02	0	0,11	0,14	0	0	0.03	0	0.01	0	0	0	0	0	0	0	0	0,07	0.02	0.02	0.01	0	0.02	0.03	0.01	0		set.1_POSTN	1	1	1	1	1	1
set.2_C1QB	0,42	0	0.01	0.01	0.03	0.03	0.01	0.05	0	0.01	0.01	0.01	0	0.01	0.05	0.01	0,05	0.02	0,09	0.03	0.01	0	0	0	0.04	0.04	0.01	0	0.01	0.03	0.02	0	0.01	0	0.02	0.04	0.03	0	0	0.05	0		set.2_C1QB	0.001	1	1	1	1	1
set.3_ADAMDEC1	0,16	0.01	0	0.03	0	0	0.01	0	0.04	0.01	0.03	0	0	0.01	0.01	0.01	0,06	0.05	0,24	0.02	0	0,07	0.01	0	0.01	0.01	0.02	0	0.01	0.02	0.02	0	0.05	0.03	0	0.03	0.02	0.04	0.03	0,06	0		set.3_ADAMDEC1	0.002	1	1	1	1	1
set.4_RPS4Y1	0	0.01	0,70	0.01	0	0	0	0	0	0	0.01	0	0	0	0.03	0	0	0	0.01	0	0	0	0.01	0	0	0	0	0	0	0	0.01	0	0	0	0.01	0	0	0	0	0	0,07		set.4_RPS4Y1	1	1	0.001	1	1	1
set.5_SRSF1	0.01	0	0	0	0	0	0	0	0.01	0	0	0	0	0	0	0	0	0.01	0,08	0	0	0	0	0	0	0	0	0	0	0	0	0	0.02	0	0	0	0	0	0	0	0.01		set.5_SRSF1	1	1	1	1	1	1
set.6_MAD2L1	0	0.01	0.02	0.03	0	0	0	0	0	0,05	0	0	0	0	0	0	0.02	0.01	0,40	0.01	0	0	0	0	0.01	0	0	0.02	0	0	0	0.01	0.01	0.01	0	0.01	0	0.01	0	0	0.01		set.6_MAD2L1	1	1	1	1	1	1
set.7_HIST1H2BK	0.01	0	0	0	0.01	0	0.01	0.02	0.04	0	0	0.01	0	0.01	0.03	0.01	0.01	0,11	0.01	0	0	0.02	0.03	0.02	0	0	0.02	0	0.02	0.01	0	0	0.05	0.03	0	0,08	0.04	0.01	0	0	0		set.7_HIST1H2BK	1	1	1	1	1	1
set.8_HLA-DQA1	0.03	0	0	0	0	0	0.01	0	0	0	0.01	0	0	0	0	0	0.01	0	0.01	0	0	0.01	0	0	0	0	0	0.01	0	0.01	0	0	0.01	0	0	0	0.01	0	0	0	0		set.8_HLA-DQA1	1	1	1	1	1	1
set.9_MT1H	0,14	0	0.01	0.02	0.03	0.04	0	0.02	0.02	0	0.02	0.03	0.02	0	0.02	0.01	0,06	0.01	0,08	0.06	0.01	0.02	0	0	0.01	0.02	0.01	0	0	0.01	0	0	0.01	0	0.01	0	0.01	0	0	0.04	0		set.9_MT1H	0.026	1	1	1	1	1
set.10_PTGER3	0.02	0	0	0	0	0	0	0.01	0.01	0.01	0	0	0	0	0	0	0.01	0	0.05	0.01	0	0	0	0	0.01	0	0	0.01	0.01	0	0	0	0	0.03	0	0.01	0	0	0	0.01	0.01		set.10_PTGER3	1	1	1	1	1	1
set.11_HLA-DQB1	0.04	0	0.01	0.01	0	0.02	0	0	0.03	0.02	0	0	0	0.02	0	0	0	0.03	0.04	0	0.02	0	0.05	0.06	0	0	0.01	0	0.01	0.01	0.02	0	0.02	0	0	0.05	0.04	0	0	0.02	0		set.11_HLA-DQB1	1	1	1	1	1	1
set.12_NME1	0.02	0.01	0.01	0	0	0	0	0	0.01	0,07	0.01	0	0	0.02	0.01	0.02	0.01	0,06	0,33	0.01	0.01	0	0.02	0.02	0.03	0.01	0	0.02	0	0	0	0	0.02	0.02	0.01	0.04	0.01	0	0	0	0		set.12_NME1	1	1	1	1	1	1
set.13_PDE4C	0.01	0	0	0.03	0	0	0	0.01	0	0.02	0	0	0	0	0	0	0.01	0	0.01	0	0	0	0	0	0	0	0	0	0	0	0	0.01	0	0.03	0	0.01	0	0	0	0	0		set.13_PDE4C	1	1	1	1	1	1
set.14_STAT1	0.11	0	0	0	0	0	0	0.02	0.04	0.05	0	0	0	0.02	0.01	0	0.02	0	0,11	0	0	0.01	0.01	0	0.01	0	0.01	0	0.02	0.01	0.02	0	0.01	0.03	0	0,06	0.02	0.01	0	0.03	0		set.14_STAT1	0.226	1	1	1	1	1
set.15_GJA1	0.01	0.03	0	0.03	0	0	0,08	0	0.02	0	0.03	0	0	0	0.01	0	0.01	0,08	0,19	0.01	0	0.02	0.01	0.01	0	0	0.01	0.01	0	0	0	0.01	0,07	0.02	0.01	0.01	0	0.03	0.03	0.02	0		set.15_GJA1	1	1	1	1	1	1
set.16_HLA-DRB4	0.01	0.01	0.01	0.01	0	0	0.01	0	0	0.01	0.01	0.01	0	0.02	0	0	0	0	0.01	0.01	0.02	0	0.04	0.04	0.01	0.01	0	0.01	0	0	0	0	0	0	0	0.03	0.01	0	0	0	0		set.16_HLA-DRB4	1	1	1	1	1	1
set.17_RPL29	0.01	0.01	0	0	0	0.03	0.01	0.01	0	0	0.01	0	0	0.03	0	0	0	0.02	0,12	0.01	0	0	0.01	0	0.04	0.01	0.03	0.01	0	0	0	0	0	0.01	0	0	0.01	0	0	0.01	0		set.17_RPL29	1	1	1	1	1	1
set.18_IFI27	0,24	0.02	0	0.02	0	0.01	0	0.02	0.03	0.01	0	0	0	0	0.02	0.01	0.01	0.01	0,09	0.03	0	0.01	0	0	0.02	0	0	0	0	0.02	0.01	0	0.03	0.01	0	0.05	0.04	0	0	0.03	0		set.18_IFI27	0.001	1	1	1	1	1
set.19_GZMB	0,29	0	0	0.02	0.02	0.01	0.01	0.01	0	0	0.03	0.03	0.01	0.02	0.02	0.02	0,07	0.06	0.04	0.03	0.01	0	0	0	0.02	0.03	0.03	0	0.01	0.02	0.01	0.02	0	0	0.02	0.02	0.03	0	0	0	0		set.19_GZMB	0.001	1	1	1	1	1
set.20_TPR	0.01	0.01	0.02	0.03	0	0	0.01	0.01	0.01	0.03	0	0	0	0.01	0	0	0.01	0	0,11	0	0	0	0	0	0	0	0.01	0.01	0.01	0	0	0.01	0	0.04	0	0.01	0	0.01	0	0	0		set.20_TPR	1	1	1	1	1	1
set.21_C1QBP	0	0	0.01	0	0	0.01	0	0	0	0.02	0.01	0.01	0.01	0.02	0	0	0.01	0.01	0,26	0.01	0.02	0.01	0.01	0.01	0.05	0.03	0	0.03	0	0	0	0.01	0.01	0.02	0.01	0.01	0	0	0	0,18	0.01		set.21_C1QBP	1	1	1	1	1	1
set.22_S100A9	0,22	0.01	0	0	0.03	0.02	0	0	0	0	0	0.03	0	0	0.01	0.04	0,08	0.01	0,08	0.04	0.02	0.02	0	0.01	0.02	0.01	0.02	0	0.01	0.02	0.02	0.01	0.01	0	0.01	0	0	0	0	0.02	0		set.22_S100A9	0.001	1	1	1	1	1
set.23_UGT2B17	0	0	0.01	0	0.03	0	0.01	0.01	0.01	0.01	0	0	0	0	0.01	0	0	0.04	0.04	0	0	0	0	0	0	0	0	0	0	0	0	0	0	0.01	0	0.01	0.01	0	0	0	0		set.23_UGT2B17	1	1	1	1	1	1
set.24_DUSP1	0.02	0,05	0	0.01	0	0	0.03	0.01	0.04	0	0.01	0	0	0.01	0	0	0.01	0,06	0,12	0.01	0	0	0	0	0.03	0.01	0.01	0.01	0	0	0	0.01	0.05	0.02	0.01	0.01	0.01	0.03	0.01	0.02	0		set.24_DUSP1	1	0.027	1	1	1	1
set.25_SCD5	0	0.01	0	0.01	0	0	0	0	0.01	0.02	0	0	0	0	0	0	0	0	0	0.01	0	0.01	0	0	0.01	0.02	0	0	0.02	0	0	0	0.01	0.02	0	0.01	0	0.01	0	0.01	0.01		set.25_SCD5	1	1	1	1	1	1
set.26_CCL21	0.06	0.01	0	0	0	0.01	0	0.04	0.01	0.05	0	0	0	0	0	0	0	0.02	0.01	0.02	0	0.02	0.01	0	0.02	0.01	0	0	0	0.01	0.02	0	0	0	0.01	0.02	0.03	0	0	0.01	0.01		set.26_CCL21	1	1	1	1	1	1
set.27_GNAQ	0,12	0.03	0	0.04	0	0	0.03	0	0.02	0.01	0.04	0	0	0	0	0	0.03	0.05	0,28	0.03	0.01	0.04	0.01	0	0.01	0.01	0.01	0	0	0.03	0.01	0.01	0,06	0.03	0	0.03	0.02	0.04	0.03	0,06	0		set.27_GNAQ	0.075	1	1	1	1	1
set.28_MRPL3	0.02	0.02	0.01	0	0.03	0	0	0.01	0.04	0.04	0	0.02	0	0	0	0.03	0	0,20	0,28	0.01	0.02	0,06	0.01	0.02	0.02	0	0	0	0	0	0.01	0	0,08	0.03	0.03	0.01	0	0	0	0	0		set.28_MRPL3	1	1	1	1	1	1
set.29_NUSAP1	0.02	0.01	0.01	0.03	0	0.01	0	0.01	0	0,11	0	0	0	0	0.02	0	0.02	0.01	0,26	0	0.01	0	0	0.01	0	0	0.01	0.02	0	0.01	0	0	0.02	0.01	0	0.05	0.02	0	0	0	0.01		set.29_NUSAP1	1	1	1	1	1	1
set.30_P2RX5	0.01	0.01	0	0	0	0.02	0.02	0.01	0,11	0.01	0	0.03	0.03	0.01	0.01	0	0	0,07	0,08	0	0.05	0	0	0	0	0	0	0	0	0	0	0	0.04	0.03	0.03	0.03	0.01	0	0	0.05	0		set.30_P2RX5	1	1	1	1	1	1
set.31_CD8A	0,37	0.02	0	0	0	0.01	0	0.01	0.02	0.02	0.01	0.01	0	0.02	0.02	0	0.03	0	0,09	0.03	0	0.01	0	0	0.02	0.03	0.01	0	0.01	0.05	0.04	0	0.01	0.01	0.02	0.06	0,07	0.03	0	0.04	0		set.31_CD8A	0.001	1	1	1	1	1
set.32_RPL37A	0	0	0.01	0.01	0	0.01	0.01	0.01	0.01	0.04	0.01	0	0	0.01	0.01	0	0	0	0.06	0	0	0	0	0	0.03	0.02	0	0	0	0	0	0	0	0.01	0	0.01	0	0.01	0	0.02	0		set.32_RPL37A	1	1	1	1	1	1
set.33_PCOLCE	0.01	0.04	0	0.02	0.01	0	0,07	0	0.02	0	0.03	0	0.01	0	0.03	0.01	0.01	0,08	0,17	0	0	0.02	0	0.01	0	0	0	0	0	0	0	0.01	0,07	0.03	0.01	0.01	0	0.02	0.03	0.01	0		set.33_PCOLCE	1	0.621	1	1	1	1
set.34_CD3E	0,27	0.01	0	0	0	0.01	0	0.03	0.03	0.02	0.01	0	0	0.03	0.03	0	0.01	0	0,10	0.04	0	0.01	0	0	0.01	0.04	0	0	0	0.06	0.03	0	0	0.01	0.02	0,08	0,09	0.02	0	0.06	0		set.34_CD3E	0.001	1	1	1	1	1
set.35_UBE2D3	0.02	0	0.01	0.01	0	0	0	0	0	0	0	0	0.01	0	0	0	0	0.01	0,25	0.02	0.01	0.02	0	0.01	0.03	0.01	0	0.01	0	0	0	0	0	0	0.01	0	0	0.01	0	0.03	0.01		set.35_UBE2D3	1	1	1	1	1	1
set.36_TRAM1	0.01	0	0	0	0	0	0	0.02	0.01	0.03	0	0	0	0.01	0.01	0	0.01	0.01	0.06	0	0.01	0	0.01	0	0.01	0	0	0	0.01	0	0.01	0	0	0.01	0	0.02	0	0	0	0.02	0.01		set.36_TRAM1	1	1	1	1	1	1
set.37_HCK	0	0.01	0	0	0,08	0	0.01	0	0,11	0.01	0.04	0,07	0.02	0.02	0	0,06	0,16	0,21	0,07	0.01	0.06	0.01	0	0.01	0.01	0.01	0.02	0	0	0	0	0.04	0.01	0.02	0.03	0.03	0.05	0	0	0.01	0		set.37_HCK	1	1	1	1	0.001	1
set.38_IGHM	0.02	0	0.01	0	0	0.01	0	0	0	0	0	0.01	0	0.01	0.01	0.02	0	0,08	0.01	0.02	0	0	0	0	0	0	0	0	0	0.01	0	0	0.01	0	0.02	0.01	0.02	0	0.01	0.02	0.01		set.38_IGHM	1	1	1	1	1	1
set.39_RPL39	0.01	0	0	0.01	0	0.02	0	0.01	0	0	0	0	0	0.02	0	0	0	0	0,09	0.01	0	0.01	0.01	0	0.04	0.02	0.02	0.01	0	0	0	0	0	0.01	0	0	0.01	0	0	0.01	0		set.39_RPL39	1	1	1	1	1	1
set.40_HLA-F	0.12	0	0	0.01	0.01	0.02	0	0.01	0	0.02	0.01	0.01	0	0	0.01	0.02	0.03	0.01	0,07	0.01	0	0	0.03	0.02	0.02	0.02	0	0	0.01	0.02	0.02	0	0.01	0	0	0.02	0.03	0	0	0.02	0.01		set.40_HLA-F	0.111	1	1	1	1	1
set.41_GOLGA8A	0.04	0	0	0	0	0	0.02	0	0.02	0	0	0	0.01	0	0	0	0	0,06	0.05	0	0	0	0	0	0.01	0	0.01	0	0	0	0	0	0,08	0.01	0	0.03	0.01	0.01	0	0.01	0		set.41_GOLGA8A	1	1	1	1	1	1
set.42_CD164	0.03	0	0.02	0	0.01	0.01	0	0.01	0.01	0.04	0	0	0	0	0.01	0	0.01	0	0,13	0	0	0	0.01	0	0.01	0	0	0	0	0.01	0	0	0.02	0.03	0	0,26	0,09	0	0	0.02	0		set.42_CD164	1	1	1	1	1	1
set.43_VCAM1	0,13	0.02	0	0.03	0.01	0	0.02	0	0.02	0.03	0,05	0	0	0	0	0	0.03	0.03	0,22	0.04	0.01	0.03	0	0	0.02	0.01	0.01	0.01	0.01	0.02	0.02	0.01	0.05	0.02	0	0.03	0.03	0.05	0.03	0,08	0		set.43_VCAM1	0.038	1	1	1	1	1
set.44_IFITM1	0,22	0	0	0	0.02	0.03	0	0.05	0.01	0.01	0	0.02	0	0	0.05	0.04	0.03	0	0,10	0.05	0.01	0.01	0	0	0.04	0.03	0	0	0	0.02	0.01	0.01	0.05	0	0	0.02	0.02	0	0	0.04	0		set.44_IFITM1	0.001	1	1	1	1	1
set.45_PSMB3	0.06	0	0.01	0.02	0	0.01	0	0	0	0.02	0	0.01	0	0.03	0.01	0.01	0.01	0.01	0,20	0.01	0	0	0.01	0.01	0.04	0.01	0	0.02	0	0	0	0	0	0	0.01	0.01	0	0	0	0.01	0		set.45_PSMB3	1	1	1	1	1	1
set.46_SSBP1	0	0.02	0.02	0	0	0	0	0	0	0.02	0.02	0	0.01	0.01	0	0	0.01	0.02	0,32	0	0	0	0	0	0	0.02	0.01	0.03	0.01	0	0	0	0.02	0.01	0	0.02	0.01	0	0	0	0		set.46_SSBP1	1	1	1	1	1	1
set.47_ENPP2	0.07	0	0	0	0	0	0	0	0.01	0.01	0.03	0	0	0	0	0	0.04	0	0,11	0.02	0.02	0.02	0	0	0.01	0	0.01	0	0	0.01	0.02	0	0	0.01	0	0	0	0.03	0.01	0.02	0.01		set.47_ENPP2	1	1	1	1	1	1
set.48_CDC6	0.02	0.02	0	0.02	0	0.01	0	0.01	0.01	0,12	0	0	0	0	0	0	0.02	0.02	0,24	0	0.01	0	0	0.01	0	0	0.01	0.01	0	0.01	0.01	0	0.03	0.01	0	0,07	0.05	0	0	0.01	0.01		set.48_CDC6	1	1	1	1	1	1
set.49_CD72	0	0.02	0	0.01	0	0	0,05	0.02	0.01	0	0	0.01	0	0	0	0.01	0	0.03	0.04	0	0	0.02	0	0	0	0	0	0	0.01	0.01	0	0	0.06	0.02	0	0.02	0.01	0.01	0.02	0.03	0		set.49_CD72	1	1	1	1	1	1
set.50_IGLL3	0	0.01	0.01	0.03	0.01	0.01	0	0	0	0.01	0	0	0	0	0.01	0.03	0.01	0.05	0.04	0.01	0	0	0	0	0	0	0	0.01	0.01	0.02	0.01	0	0.02	0	0.02	0	0	0	0	0.01	0		set.50_IGLL3	1	1	1	1	1	1
[truncated: 35 more columns]

## Sheet: Legend
File S2. Associations between the 50 CGSs and a number of phenotypic characteristics and recurrent genomic aberrations.
Each row corresponds to one CGS. Each column corresponds to one characteristic.
A) Values of R-squared (beta statistic) characterizig the association between a CGS and a phenotypic variable.
B) Adjusted P-values for the association between a CGS and a phenotypic characteristic.
The significant associations are colored.
Columns:
TUMOR_CELL_CONTENT	Percentage of tumor cells in the sample
AGE	Age (as quantitative variable)
GENDER	Sex
CB_IB	Morphology. CB: centroblastic, IB: immunoblactic, other morphologies set to NA
Immunohistochemistry
CD10	CD10 protein expression (> 0% = positive, = 0% negative)
CD5	CD5 protein expression (> 0% = positive, = 0% negative)
BCL2	BCL2 protein expression (> 25% = positive, =< 25% negative)
BCL6	BCL6 protein expression (> 25% = positive, =< 25% negative)
MUM1	MUM1 protein expression (> 25% = positive, =< 25% negative)
KI67	Ki67 index (as quantitative variable)
Interphase fluorescence in situ hybridization (FISH)
MYC_STATUS	MYC-break (presence of MYC-break and fusion to immunoglobulin gene (IG-MYC) or presence of MYC-break and fusion to an non-immunoglobulin gene (non-IG-MYC) = positive, absence of MYC break/translocation = negative)
T1418	t(14;18) (presence of t(14;18)/IGH-BCL2 fusion = positive, absence = negative)
BCL6_BREAK	BCL6-break (presence of BCL6-break = positive, absence = negative)
IGH_BREAK	Immunoglobulin heave chain gene (IGH) (presence of IGH-break = positive, absence = negative)
IRF4_STATUS	IRF4 (presence of IRF4-break = positive, absence = negative)
Sequencing
EZH2MUTATION	EZH2 Tyr 641 mutations (mutations detected = positive, all other classes = negative)
mRNA expression
MOLDIAG	Molecular diagnosis into non-mBL cases and intermediate cases
GCBABC	Molecular classification into the germinal center B-cell-like diffuse large B-cell lymphomas (GCB) and activated B-cell-like diffuse large B-cell lymphomas (ABC)
PAP	Classification into the "pathway activation patterns" (Bentink et al. 2008)
CGH
GAIN1Q21	Recurrent gain of a chromosomal region on 1q21 (present = 1, absent = 0)
LOSS6Q21	Recurrent loss of a chromosomal region on 6q21 (present = 1, absent = 0)
	Other chromosomal aberrations are represented in an analogous way
