# Supplementary material for: Massive Transcriptional Perturbation in Subgroups of Diffuse Large B-Cell Lymphomas
Source: PLoS One. 2013 Nov 4;8(11):e76287. doi: 10.1371/journal.pone.0076287 (PMC3817189; doi:10.1371/journal.pone.0076287)
Supplement: File S5 — Summary of the characteristics of the 50 CGSs. (XLSX) [file pone.0076287.s015.xlsx]

## Sheet: Characteristics_of_the_CGSs
Order from hierarchical clustering	Nr	CGS Name	Size	Up if	Down if	Enriched in chromosomal band	Positive correlation / up in	Negative correlation / down in	Overlaps with the signature	GO biological process	GO cellular component	GO molecular function	KEGG
1	49	set.49_CD72	2			9p1
2	21	set.21_C1QBP	8		loss17p13	17p1	PAP3	PAP2
3	46	set.46_SSBP1	7			7	PAP3	PAP2
4	35	set.35_UBE2D3	11			4	PAP3	PAP2		protein K11-linked ubiquitination		ubiquitin-protein ligase activity	Ubiquitin mediated proteolysis
5	6	set.6_MAD2L1	30			4	KI67,PAP3	PAP2	cell.cycle.prolif	cell cycle process	nucleus		Spliceosome
6	28	set.28_MRPL3	12	gain18q21		3q	ABC,PAP3	GCB,PAP1,PAP2
7	12	set.12_NME1	18				KI67,ABC,PAP3	PAP1,PAP2			membrane-enclosed lumen
8	45	set.45_PSMB3	9				PAP3	PAP2		proteasomal ubiquitin-dependent protein catabolic process	proteasome complex	hydrogen ion transmembrane transporter activity
9	29	set.29_NUSAP1	8			15q15	KI67,PAP3	PAP1,PAP2	cell.cycle.prolif	M phase	chromosome
10	48	set.48_CDC6	7	loss6q21			KI67,PAP3		cell.cycle.prolif	DNA-dependent DNA replication	nuclear lumen		Cell cycle
11	30	set.30_P2RX5	2			17p13	MUM1,ABC	GCB
12	37	set.37_HCK	2				MUM1,ABC,non-mBL	CD10,T1418, EZH2MUT,intermediate
13	42	set.42_CD164	6		loss6q21, loss6q23	6q21
14	14	set.14_STAT1	9						immune.response2, cell.cycle.prolif	macroautophagy	lytic vacuole		Lysosome
15	5	set.5_SRSF1	30						cell.cycle.prolif		nuclear part
16	36	set.36_TRAM1	6							cotranslational protein targeting to membrane	endomembrane system
17	7	set.7_HIST1H2BK	10	loss6q21		6p21.3	ABC	GCB	cell.cycle.prolif	nucleosome assembly	nucleosome	DNA binding	Systemic lupus erythematosus
18	41	set.41_GOLGA8A	2	gain18q21		15q1					Golgi cisterna membrane
19	47	set.47_ENPP2	2										Ether lipid metabolism
20	43	set.43_VCAM1	3		loss17p13		MYC_STATUS	TCC	stromal1
21	27	set.27_GNAQ	11				PAP1	PAP2	stromal1,immune.response1
22	3	set.3_ADAMDEC1	30		gain3q27		non-mBL	TCC,intermediate	stromal1, cell.cycle.prolif
23	15	set.15_GJA1	7		gain18q21		GCB	BCL2,ABC	stromal1
24	33	set.33_PCOLCE	9		gain18q21?		GCB	BCL2,ABC	stromal1		extracellular matrix
25	1	set.1_POSTN	28		gain18q21		GCB	ABC	stromal1,stromal2	extracellular matrix organization	proteinaceous extracellular matrix	extracellular matrix structural constituent	ECM-receptor interaction
26	24	set.24_DUSP1	3					Age	stromal1	response to cAMP
27	44	set.44_IFITM1	3			11p15.5		TCC		response to virus
28	18	set.18_IFI27	5					TCC
29	34	set.34_CD3E	10		loss6q21, loss6q23			TCC		positive regulation of interleukin-2 biosynthetic process	immunological synapse	receptor signaling complex scaffold activity	T cell receptor signaling pathway
30	31	set.31_CD8A	6		loss6q23	2p12		TCC	immune.response1	signaling pathway	T cell receptor complex	coreceptor activity
31	2	set.2_C1QB	29					TCC	immune.response2	inflammatory response	extracellular region	immunoglobulin binding	Complement and coagulation cascades
32	19	set.19_GZMB	3			14q11.2	non-mBL	TCC,intermediate		cytolysis		serine-type endopeptidase activity
33	9	set.9_MT1H	8			16q13	non-mBL	TCC,intermediate				metal ion binding
34	22	set.22_S100A9	2				non-mBL	TCC,intermediate
35	40	set.40_HLA-F	8			6p21.3				antigen processing and presentation of peptide antigen via MHC class I	MHC class I protein complex	transmembrane receptor activity	Autoimmune thyroid disease
36	11	set.11_HLA-DQB1	7			6p21.3				antigen processing and presentation of peptide or polysaccharide antigen via MHC class II	MHC protein complex	transmembrane receptor activity	Asthma
37	50	set.50_IGLL3	2			22q11.23
38	38	set.38_IGHM	2				ABC	GCB
39	26	set.26_CCL21	2
40	8	set.8_HLA-DQA1	2							antigen processing and presentation of peptide or polysaccharide antigen via MHC class II	MHC protein complex		Asthma
41	16	set.16_HLA-DRB4	2
42	23	set.23_UGT2B17	2			4q13						glucuronosyltransferase activity	Steroid hormone biosynthesis
43	32	set.32_RPL37A	5
44	17	set.17_RPL29	30							translational elongation	ribosome	structural constituent of ribosome	Ribosome
45	39	set.39_RPL39	18							translational elongation	ribosome	structural constituent of ribosome	Ribosome
46	20	set.20_TPR	11						cell.cycle.prolif
47	13	set.13_PDE4C	30						cell.cycle.prolif
48	25	set.25_SCD5	6
49	10	set.10_PTGER3	30
50	4	set.4_RPS4Y1	6		lossXp22	Y	male	female

## Sheet: Legend
File S5. Summary of the characteristics of the 50 CGSs.
Order from hierarchical clustering	Order of the CGSs as in Figure 2 (from hierarchical clustering of the CGSs)
Nr	Number of the CGS
CGS Name	Name of the CGS, i.e., the number of the CGS and the symbol of its central gene
Size	Number of probe sets in the CGS
Up if	The CGS shows significantly higher expression in lymphomas with the given recurrent genomic aberration
Down if	The CGS shows significantly lower expression in lymphomas with the given recurrent genomic aberration
Enriched chromosomal band	The most significantly enriched chromosomal band (among the bands with at least 10 Entrez IDs and with p-value < 0.0001)
Positive correlation / up in	The CGS shows significantly higher expression in the given subgroup of lymphomas or is positively correlated with the given quantitative characteristic. For PAPs, only the associations with R-squared > 0.25 are reported and the PAP with the highest median value is given.
Negative correlation / down in	The CGS shows significantly lower expression in the given subgroup of lymphomas or is inversely related with the given quantitative characteristic. For PAPs, only the associations with R-squared > 0.25 are reported and the PAP with the lowest median value is given.
Overlaps with signature	The probe sets of the CGS overlap with the given published signature. Fo the cell cycle and proliferation signature the overlap is at least 2 probe sets. The following signatures were included: 1) stromal1.signature and stromal2.signature from Lenz et al. (2008), 2) immune.response1.signature and immune.response2.signature from Dave et al. (2004), 3) cell cycle, proliferation signature from Jense…
GO biological process	The most significantly enriched GO-term from the domain biological process (among the terms with at least 10 Entrez IDs and with p-value < 0.0001)
GO cellular component	The most significantly enriched GO-term from the domain cellular component (among the terms with at least 10 Entrez IDs and with p-value < 0.0001)
GO molecular function	The most significantly enriched GO-term from the domain molecular function (among the terms with at least 10 Entrez IDs and with p-value < 0.0001)
KEGG	The most significantly enriched KEGG-term (among the terms with at least 10 Entrez IDs and with p-value < 0.0001)
Color key:
	Stromal signature. CGS 1 (POSTN) is enriched in extracellular matrix and CGS 33 (POLCE) and 15 (GJA1) correlate tightly with CGS 1.
	Immune response signature. CGSs which correlate significantly and with R-squared > 0.25 with the tumor cell content.
	Proliferation signature. CGSs which correlate significantly with the Ki67-index
TCC	Tumor cell content
