# Supplementary material for: Massive Transcriptional Perturbation in Subgroups of Diffuse Large B-Cell Lymphomas
Source: PLoS One. 2013 Nov 4;8(11):e76287. doi: 10.1371/journal.pone.0076287 (PMC3817189; doi:10.1371/journal.pone.0076287)
Supplement: File S6 — Correlation matrix of the 50 CGSs (Pearson's correlations). (XLSX) [file pone.0076287.s016.xlsx]

## Sheet: cor_CGS
	set.1_POSTN	set.2_C1QB	set.3_ADAMDEC1	set.4_RPS4Y1	set.5_SRSF1	set.6_MAD2L1	set.7_HIST1H2BK	set.8_HLA-DQA1	set.9_MT1H	set.10_PTGER3	set.11_HLA-DQB1	set.12_NME1	set.13_PDE4C	set.14_STAT1	set.15_GJA1	set.16_HLA-DRB4	set.17_RPL29	set.18_IFI27	set.19_GZMB	set.20_TPR	set.21_C1QBP	set.22_S100A9	set.23_UGT2B17	set.24_DUSP1	set.25_SCD5	set.26_CCL21	set.27_GNAQ	set.28_MRPL3	set.29_NUSAP1	set.30_P2RX5	set.31_CD8A	set.32_RPL37A	set.33_PCOLCE	set.34_CD3E	set.35_UBE2D3	set.36_TRAM1	set.37_HCK	set.38_IGHM	set.39_RPL39	set.40_HLA-F	set.41_GOLGA8A	set.42_CD164	set.43_VCAM1	set.44_IFITM1	set.45_PSMB3	set.46_SSBP1	set.47_ENPP2	set.48_CDC6	set.49_CD72
set.1_POSTN	1	0.12566	0.436331	-0.0198614	-0.161758	-0.0684264	-0.171224	0.0310773	0.250497	-0.0672786	0.111349	-0.153127	0.0345248	0.166964	0.884685	0.0317693	-0.104342	0.308672	-0.0251965	0.0272709	-0.109529	0.199526	-0.0505593	0.60598	0.0778995	-0.211782	0.690615	-0.155013	-0.165021	-0.155609	0.014788	0.0993247	0.90282	0.0103053	0.00658657	0.0516812	-0.0528038	0.0401389	0.024934	0.137762	-0.186272	0.162567	0.344365	0.341527	-0.016301	-0.074409	0.0686387	-0.232668	-0.310956
set.2_C1QB	0.12566	1	0.649516	-0.0630656	0.053111	0.00619337	0.0456148	0.140061	0.683083	-0.0057251	0.287225	0.0178793	-0.166518	0.662254	0.170701	-0.0340386	-0.0013256	0.663429	0.71893	-0.0791755	0.124076	0.606913	0.0132069	0.187199	-0.0790278	0.184448	0.523439	0.119553	-0.139781	-0.0260343	0.715133	0.0548388	0.138206	0.604026	0.243212	0.321819	0.26085	0.12595	0.0105351	0.530815	-0.18379	0.424747	0.364197	0.672903	0.220002	-0.0225926	0.18364	-0.205575	-0.00559174
set.3_ADAMDEC1	0.436331	0.649516	1	0.0142619	0.201129	0.22189	-0.0223451	0.163119	0.502442	-0.0674182	0.404363	0.0769065	-0.224381	0.74014	0.51955	0.0727946	-0.0139852	0.528248	0.490276	-0.10342	0.196158	0.449503	-0.0784295	0.337414	-0.114	0.0457079	0.789114	0.109416	0.0445841	-0.0163782	0.589332	0.0172448	0.442318	0.478235	0.436355	0.428357	0.299256	0.0629681	-0.00570753	0.528393	-0.159959	0.555207	0.693121	0.514117	0.298395	0.147103	0.654939	-0.0402646	-0.0394319
set.4_RPS4Y1	-0.0198614	-0.0630656	0.0142619	1	-0.0132992	-0.0381322	-0.0236607	-0.0451917	-0.0589511	-0.00304824	-0.100198	-0.026671	-0.0220858	-0.0145673	0.0284205	-0.0566939	0.0359033	-0.0171399	0.0321028	-0.0873423	-0.016301	0.00111837	-0.0426894	0.0413062	0.068265	0.105816	0.00608398	-0.0312396	-0.0239162	-0.0247783	0.00575075	-0.0663127	-0.00627055	0.0168619	-0.0320227	-0.0293251	0.0352492	0.124901	0.0485199	-0.0181878	0.0016753	-0.0836121	0.0520575	-0.0146457	-0.0576627	-0.0576506	0.0625016	0.0197088	-0.0615831
set.5_SRSF1	-0.161758	0.053111	0.201129	-0.0132992	1	0.576867	0.0860499	-0.00862889	-0.0102181	0.0811665	0.0289405	0.411948	-0.508901	0.618275	-0.115572	0.0630261	-0.0152094	-0.0594376	0.0794475	-0.263645	0.491507	-0.00749061	-0.0671656	-0.192396	-0.4375	-0.00342532	-0.059987	0.528785	0.524576	0.179913	0.033144	-0.434231	-0.165544	-0.0143278	0.711567	0.824059	0.254128	0.0754466	-0.291198	0.0571159	0.0722858	0.567966	0.0476031	-0.0671584	0.298105	0.51691	0.273661	0.596852	0.243889
set.6_MAD2L1	-0.0684264	0.00619337	0.22189	-0.0381322	0.576867	1	0.0705289	0.0711036	0.0557323	-0.201579	0.0678169	0.80951	-0.0235063	0.198305	0.028446	-0.0171613	0.405485	-0.084055	0.0952407	0.216263	0.773302	0.00771109	0.0321534	-0.139857	-0.15168	-0.0420554	0.0383002	0.798708	0.824468	0.427184	-0.0401345	0.169945	-0.115712	-0.0914545	0.856886	0.379767	0.379936	-0.0359777	0.273965	0.108198	0.0748992	0.416096	0.139743	-0.0232742	0.739571	0.823075	0.262455	0.766702	0.261892
set.7_HIST1H2BK	-0.171224	0.0456148	-0.0223451	-0.0236607	0.0860499	0.0705289	1	-0.0387602	0.0577903	0.0547773	0.0741519	0.180013	-0.00725421	0.0264614	-0.139235	0.0431063	0.186547	-0.00699382	0.0444278	0.0360862	0.109283	0.0250973	0.00535717	-0.0927409	-0.106183	0.0669005	-0.0830631	0.212843	0.0635503	0.0953062	-0.0551078	0.0271589	-0.148847	-0.0856033	0.126167	0.075251	0.152323	0.0757747	0.10621	0.208425	0.154058	-0.0849704	-0.00551846	0.0351558	0.195326	0.169775	0.0678113	0.0539806	0.0680299
set.8_HLA-DQA1	0.0310773	0.140061	0.163119	-0.0451917	-0.00862889	0.0711036	-0.0387602	1	0.0522292	-0.0419723	0.281513	0.079014	0.0111667	0.113744	0.0428631	-0.343763	0.106588	0.11492	0.103905	-0.00231463	0.0758323	0.0200761	-0.0390672	0.00123034	0.0275664	0.0199873	0.109691	0.0694736	0.0365724	0.0761182	0.136702	0.0458438	0.0538464	0.116764	0.0948736	0.0120006	0.0157769	0.0555347	0.128194	0.164022	-0.0498167	0.0819252	0.117969	0.103766	0.106324	0.08261	0.152333	-0.0194531	0.0842405
set.9_MT1H	0.250497	0.683083	0.502442	-0.0589511	-0.0102181	0.0557323	0.0577903	0.0522292	1	-0.0298882	0.112094	0.0699582	-0.06507	0.405357	0.260029	-0.0338761	0.0398801	0.455483	0.517597	-0.045511	0.123854	0.631513	0.132303	0.263047	-0.0386627	0.0235944	0.50688	0.130871	-0.0745608	0.109975	0.375268	0.0698685	0.236369	0.297709	0.214855	0.176919	0.347621	0.0716973	0.0674642	0.348017	-0.112893	0.273945	0.265877	0.532119	0.187753	0.00801517	0.107304	-0.107627	-0.0737906
set.10_PTGER3	-0.0672786	-0.0057251	-0.0674182	-0.00304824	0.0811665	-0.201579	0.0547773	-0.0419723	-0.0298882	1	-0.0707267	-0.124685	-0.0533489	0.0726587	-0.16041	-0.011706	-0.132174	-0.0178194	0.0101613	-0.31875	-0.115602	-0.00588125	-0.203616	-0.0755294	-0.368547	-0.0212609	-0.18813	-0.153041	-0.125152	-0.104774	0.0373816	-0.401845	0.00648007	-0.0285146	-0.116406	0.0543406	-0.132583	0.0941293	-0.200185	-0.0923269	-0.0279666	-0.029673	-0.0788225	-0.00709106	-0.228456	-0.123464	-0.0545377	-0.0352006	-0.0566515
set.11_HLA-DQB1	0.111349	0.287225	0.404363	-0.100198	0.0289405	0.0678169	0.0741519	0.281513	0.112094	-0.0707267	1	0.07267	-0.0808355	0.311878	0.135989	0.297412	0.287503	0.25304	0.227897	0.0570529	0.111151	0.139328	-0.0475646	0.117505	-0.0278254	0.0966321	0.26187	0.00591787	-0.0251007	-0.0551013	0.36426	0.152835	0.0967161	0.290958	0.166482	0.149989	-0.0094256	0.0805008	0.269151	0.605644	-0.218117	0.282439	0.284633	0.299624	0.308728	0.0922449	0.265496	-0.173257	0.164399
set.12_NME1	-0.153127	0.0178793	0.0769065	-0.026671	0.411948	0.80951	0.180013	0.079014	0.0699582	-0.124685	0.07267	1	-0.0146396	0.0343405	-0.0974798	-0.109891	0.634667	-0.121113	0.118495	0.173735	0.774795	0.0554049	-0.00354654	-0.142289	-0.234243	-0.0346307	-0.102738	0.839109	0.725443	0.402369	-0.112832	0.197644	-0.185638	-0.183839	0.69985	0.174428	0.35874	-0.0282115	0.409489	0.138332	0.0572649	0.212687	-0.0217654	0.0255644	0.83543	0.823309	0.152789	0.719679	0.259673
set.13_PDE4C	0.0345248	-0.166518	-0.224381	-0.0220858	-0.508901	-0.0235063	-0.00725421	0.0111667	-0.06507	-0.0533489	-0.0808355	-0.0146396	1	-0.497599	0.00727493	-0.0468256	0.211385	-0.0846653	-0.111737	0.631152	-0.118293	-0.122313	0.104105	0.0370174	0.183962	-0.0576164	-0.0667921	-0.0982393	-0.0429635	0.0668954	-0.194072	0.380448	0.0220899	-0.154243	-0.263605	-0.554352	-0.0809664	-0.1324	0.421173	-0.0861466	0.293739	-0.364526	-0.108339	-0.112109	-0.0304691	-0.0901806	-0.228624	-0.126057	-0.111376
set.14_STAT1	0.166964	0.662254	0.74014	-0.0145673	0.618275	0.198305	0.0264614	0.113744	0.405357	0.0726587	0.311878	0.0343405	-0.497599	1	0.245179	0.0928957	-0.151173	0.536159	0.510758	-0.323041	0.209886	0.373055	-0.0853986	0.128388	-0.336604	0.0975627	0.52742	0.205244	0.0390918	-0.0870625	0.596304	-0.321382	0.188614	0.491611	0.534962	0.820022	0.214462	0.173346	-0.276901	0.467803	-0.115975	0.74061	0.451602	0.45025	0.204644	0.169561	0.425198	0.0307129	0.0412331
set.15_GJA1	0.884685	0.170701	0.51955	0.0284205	-0.115572	0.028446	-0.139235	0.0428631	0.260029	-0.16041	0.135989	-0.0974798	0.00727493	0.245179	1	0.0471457	-0.0790711	0.361547	0.0409801	0.0445536	-0.0373694	0.252715	-0.0546981	0.618147	0.085071	0.0621332	0.82446	-0.0570867	-0.145509	-0.122068	0.140762	0.127825	0.91536	0.163097	0.137094	0.150542	0.0330692	0.165452	0.0545808	0.240207	-0.204474	0.29603	0.6149	0.419017	0.10934	-0.0228123	0.244586	-0.227064	-0.320908
set.16_HLA-DRB4	0.0317693	-0.0340386	0.0727946	-0.0566939	0.0630261	-0.0171613	0.0431063	-0.343763	-0.0338761	-0.011706	0.297412	-0.109891	-0.0468256	0.0928957	0.0471457	1	-0.0450514	0.00502248	-0.023213	0.0193692	-0.0761824	-0.0215425	0.024582	0.0289274	-0.0431524	0.0395673	0.0929595	-0.0761776	-0.0465953	-0.0784594	0.0452407	-0.0515177	0.034384	0.0633672	0.00450758	0.10061	-0.0427068	-0.0275946	-0.0825584	0.0938499	-0.0234231	0.161556	0.0762911	-0.0199787	-0.00380645	-0.00791631	0.0814892	-0.10057	0.0107388
set.17_RPL29	-0.104342	-0.0013256	-0.0139852	0.0359033	-0.0152094	0.405485	0.186547	0.106588	0.0398801	-0.132174	0.287503	0.634667	0.211385	-0.151173	-0.0790711	-0.0450514	1	-0.0888824	0.0549256	0.269343	0.507641	0.0732993	0.0313192	-0.0173435	-0.0207314	0.0423625	-0.0806772	0.460718	0.277146	0.248471	-0.0659239	0.404048	-0.159327	-0.102157	0.352277	-0.117855	0.166173	0.0567742	0.866456	0.345129	0.0114548	0.0409109	-0.0163992	0.090031	0.655384	0.4972	0.0266759	0.193081	0.220445
set.18_IFI27	0.308672	0.663429	0.528248	-0.0171399	-0.0594376	-0.084055	-0.00699382	0.11492	0.455483	-0.0178194	0.25304	-0.121113	-0.0846653	0.536159	0.361547	0.00502248	-0.0888824	1	0.490044	-0.065689	-0.0266126	0.421076	-0.0160941	0.25825	-0.0341002	0.0692128	0.58147	-0.057602	-0.199033	-0.229939	0.529007	0.0156211	0.310596	0.456756	0.133639	0.253667	-0.0187284	0.136682	-0.0313048	0.449135	-0.183723	0.371705	0.385427	0.670994	0.140977	-0.109358	0.106384	-0.305403	-0.140251
set.19_GZMB	-0.0251965	0.71893	0.490276	0.0321028	0.0794475	0.0952407	0.0444278	0.103905	0.517597	0.0101613	0.227897	0.118495	-0.111737	0.510758	0.0409801	-0.023213	0.0549256	0.490044	1	-0.0531304	0.119205	0.456304	0.0126724	0.0418288	-0.0443237	0.120599	0.326453	0.217412	0.001063	-0.00303264	0.740036	0.0714104	-0.00165958	0.56082	0.26928	0.237238	0.304339	0.144838	0.043289	0.525414	-0.0568919	0.317985	0.313481	0.490024	0.289027	0.00851434	0.215085	-0.0401329	0.164081
set.20_TPR	0.0272709	-0.0791755	-0.10342	-0.0873423	-0.263645	0.216263	0.0360862	-0.00231463	-0.045511	-0.31875	0.0570529	0.173735	0.631152	-0.323041	0.0445536	0.0193692	0.269343	-0.065689	-0.0531304	1	0.132383	-0.137994	0.178067	0.0243104	0.136682	-0.0179103	0.00673801	0.129531	0.186634	0.101002	-0.127736	0.586461	-0.0120573	-0.0670358	0.0123665	-0.348589	0.00781647	-0.11404	0.404682	0.0915508	0.150934	-0.159403	-0.0311755	-0.0207614	0.199387	0.130263	-0.127576	0.0348164	0.0173804
set.21_C1QBP	-0.109529	0.124076	0.196158	-0.016301	0.491507	0.773302	0.109283	0.0758323	0.123854	-0.115602	0.111151	0.774795	-0.118293	0.209886	-0.0373694	-0.0761824	0.507641	-0.0266126	0.119205	0.132383	1	0.0816805	0.0477041	-0.139522	-0.247278	0.0102357	0.00579029	0.7194	0.65593	0.497359	-0.00849838	0.133209	-0.142061	-0.0634136	0.754678	0.342288	0.357223	0.00877323	0.296209	0.162048	0.0624192	0.34035	0.0868981	0.0896227	0.703646	0.750713	0.202027	0.609913	0.226584
set.22_S100A9	0.199526	0.606913	0.449503	0.00111837	-0.00749061	0.00771109	0.0250973	0.0200761	0.631513	-0.00588125	0.139328	0.0554049	-0.122313	0.373055	0.252715	-0.0215425	0.0732993	0.421076	0.456304	-0.137994	0.0816805	1	0.0100217	0.259085	-0.0383897	-0.0638861	0.435928	0.0806821	-0.0691726	0.101284	0.360085	0.00749118	0.176057	0.23547	0.170703	0.187841	0.314243	0.246375	0.0684205	0.328217	-0.127028	0.201873	0.244976	0.506444	0.167817	-0.00434607	0.106867	-0.0997557	-0.0367693
set.23_UGT2B17	-0.0505593	0.0132069	-0.0784295	-0.0426894	-0.0671656	0.0321534	0.00535717	-0.0390672	0.132303	-0.203616	-0.0475646	-0.00354654	0.104105	-0.0853986	-0.0546981	0.024582	0.0313192	-0.0160941	0.0126724	0.178067	0.0477041	0.0100217	1	-0.0646163	0.117656	-0.0165386	0.0304804	0.0662938	0.000627257	0.0563485	-0.0306629	0.106937	-0.0763055	-0.0552998	0.0201613	-0.099703	0.160993	-0.00156736	0.0733023	-0.0119192	0.0863395	-0.0770974	-0.0681246	-0.0939812	-0.0463272	0.00296326	-0.0930727	-0.013184	-0.00609018
set.24_DUSP1	0.60598	0.187199	0.337414	0.0413062	-0.192396	-0.139857	-0.0927409	0.00123034	0.263047	-0.0755294	0.117505	-0.142289	0.0370174	0.128388	0.618147	0.0289274	-0.0173435	0.25825	0.0418288	0.0243104	-0.139522	0.259085	-0.0646163	1	0.160953	0.0475111	0.537107	-0.178943	-0.190663	-0.183268	0.101037	0.153731	0.596919	0.113794	-0.0588914	-0.00711514	-0.0653692	0.131364	0.0974518	0.19765	-0.229703	0.0889733	0.342056	0.370713	-0.0455803	-0.167073	0.0874212	-0.236996	-0.31504
set.25_SCD5	0.0778995	-0.0790278	-0.114	0.068265	-0.4375	-0.15168	-0.106183	0.0275664	-0.0386627	-0.368547	-0.0278254	-0.234243	0.183962	-0.336604	0.085071	-0.0431524	-0.0207314	-0.0341002	-0.0443237	0.136682	-0.247278	-0.0383897	0.117656	0.160953	1	0.00651566	0.00648697	-0.257771	-0.134285	-0.0475418	0.00939834	0.495795	0.0163007	0.0226139	-0.298918	-0.354558	-0.0755869	-0.0056825	0.292422	-0.0505163	-0.13718	-0.28443	0.033497	-0.0309353	-0.18972	-0.261759	-0.0909194	-0.175415	-0.076865
set.26_CCL21	-0.211782	0.184448	0.0457079	0.105816	-0.00342532	-0.0420554	0.0669005	0.0199873	0.0235944	-0.0212609	0.0966321	-0.0346307	-0.0576164	0.0975627	0.0621332	0.0395673	0.0423625	0.0692128	0.120599	-0.0179103	0.0102357	-0.0638861	-0.0165386	0.0475111	0.00651566	1	0.156503	0.042257	-0.161928	-0.00514573	0.268923	-0.00560723	0.0372683	0.423836	0.0706638	0.097156	0.0457512	0.334093	0.0574272	0.190464	-0.15373	0.177468	0.459191	0.20279	0.0835349	-0.0483139	0.238535	-0.188956	-0.053031
set.27_GNAQ	0.690615	0.523439	0.789114	0.00608398	-0.059987	0.0383002	-0.0830631	0.109691	0.50688	-0.18813	0.26187	-0.102738	-0.0667921	0.52742	0.82446	0.0929595	-0.0806772	0.58147	0.326453	0.00673801	0.00579029	0.435928	0.0304804	0.537107	0.00648697	0.156503	1	-0.0111831	-0.182555	-0.12597	0.440917	0.0868008	0.755302	0.417617	0.250827	0.281498	0.176538	0.196069	0.023102	0.430574	-0.172261	0.453363	0.73862	0.596034	0.178017	-0.0146686	0.423841	-0.292281	-0.244138
set.28_MRPL3	-0.155013	0.119553	0.109416	-0.0312396	0.528785	0.798708	0.212843	0.0694736	0.130871	-0.153041	0.00591787	0.839109	-0.0982393	0.205244	-0.0570867	-0.0761776	0.460718	-0.057602	0.217412	0.129531	0.7194	0.0806821	0.0662938	-0.178943	-0.257771	0.042257	-0.0111831	1	0.626015	0.394567	-0.0161469	0.119131	-0.170309	-0.0745238	0.771241	0.357217	0.43556	0.0374773	0.252614	0.14192	0.136039	0.377268	0.0375613	0.0308698	0.705931	0.756412	0.191832	0.629585	0.28229
set.29_NUSAP1	-0.165021	-0.139781	0.0445841	-0.0239162	0.524576	0.824468	0.0635503	0.0365724	-0.0745608	-0.125152	-0.0251007	0.725443	-0.0429635	0.0390918	-0.145509	-0.0465953	0.277146	-0.199033	0.001063	0.186634	0.65593	-0.0691726	0.000627257	-0.190663	-0.134285	-0.161928	-0.182555	0.626015	1	0.401231	-0.172647	0.12719	-0.231935	-0.22022	0.629666	0.237182	0.280755	-0.145039	0.127313	-0.038291	0.129782	0.156078	-0.0589468	-0.146017	0.591506	0.643491	0.17626	0.88504	0.290391
set.30_P2RX5	-0.155609	-0.0260343	-0.0163782	-0.0247783	0.179913	0.427184	0.0953062	0.0761182	0.109975	-0.104774	-0.0551013	0.402369	0.0668954	-0.0870625	-0.122068	-0.0784594	0.248471	-0.229939	-0.00303264	0.101002	0.497359	0.101284	0.0563485	-0.183268	-0.0475418	-0.00514573	-0.12597	0.394567	0.401231	1	-0.122689	0.089465	-0.172652	-0.136973	0.360065	0.0608996	0.564244	-0.00989433	0.176588	0.0125822	0.23646	0.0300666	-0.0401665	-0.0939721	0.315362	0.372536	0.109868	0.420567	0.283955
set.31_CD8A	0.014788	0.715133	0.589332	0.00575075	0.033144	-0.0401345	-0.0551078	0.136702	0.375268	0.0373816	0.36426	-0.112832	-0.194072	0.596304	0.140762	0.0452407	-0.0659239	0.529007	0.740036	-0.127736	-0.00849838	0.360085	-0.0306629	0.101037	0.00939834	0.268923	0.440917	-0.0161469	-0.172647	-0.122689	1	0.0645531	0.102435	0.85845	0.167104	0.294126	0.107809	0.189112	-0.0330503	0.516831	-0.220385	0.38169	0.503234	0.499631	0.155086	-0.119624	0.361541	-0.232548	0.0629591
set.32_RPL37A	0.0993247	0.0548388	0.0172448	-0.0663127	-0.434231	0.169945	0.0271589	0.0458438	0.0698685	-0.401845	0.152835	0.197644	0.380448	-0.321382	0.127825	-0.0515177	0.404048	0.0156211	0.0714104	0.586461	0.133209	0.00749118	0.106937	0.153731	0.495795	-0.00560723	0.0868008	0.119131	0.12719	0.089465	0.0645531	1	0.0247314	0.0738988	-0.00352083	-0.420549	0.00693316	-0.063312	0.639989	0.179226	-0.192134	-0.196853	0.0671851	0.0833402	0.323465	0.0959957	-0.0677507	-0.0422265	0.0375127
set.33_PCOLCE	0.90282	0.138206	0.442318	-0.00627055	-0.165544	-0.115712	-0.148847	0.0538464	0.236369	0.00648007	0.0967161	-0.185638	0.0220899	0.188614	0.91536	0.034384	-0.159327	0.310596	-0.00165958	-0.0120573	-0.142061	0.176057	-0.0763055	0.596919	0.0163007	0.0372683	0.755302	-0.170309	-0.231935	-0.172652	0.102435	0.0247314	1	0.112583	-0.00160794	0.0829988	-0.0383601	0.12895	-0.0423849	0.156417	-0.201077	0.183395	0.531676	0.393799	-0.0181362	-0.126034	0.202443	-0.29122	-0.330087
set.34_CD3E	0.0103053	0.604026	0.478235	0.0168619	-0.0143278	-0.0914545	-0.0856033	0.116764	0.297709	-0.0285146	0.290958	-0.183839	-0.154243	0.491611	0.163097	0.0633672	-0.102157	0.456756	0.56082	-0.0670358	-0.0634136	0.23547	-0.0552998	0.113794	0.0226139	0.423836	0.417617	-0.0745238	-0.22022	-0.136973	0.85845	0.0738988	0.112583	1	0.0982701	0.253198	0.0504126	0.235058	-0.0398568	0.459329	-0.217495	0.37713	0.497745	0.457652	0.0838682	-0.190299	0.340269	-0.294699	-0.00467968
set.35_UBE2D3	0.00658657	0.243212	0.436355	-0.0320227	0.711567	0.856886	0.126167	0.0948736	0.214855	-0.116406	0.166482	0.69985	-0.263605	0.534962	0.137094	0.00450758	0.352277	0.133639	0.26928	0.0123665	0.754678	0.170703	0.0201613	-0.0588914	-0.298918	0.0706638	0.250827	0.771241	0.629666	0.360065	0.167104	-0.00352083	-0.00160794	0.0982701	1	0.648051	0.453014	0.0827381	0.159958	0.301509	0.0286231	0.658417	0.306196	0.17643	0.726461	0.759261	0.384941	0.566851	0.229438
set.36_TRAM1	0.0516812	0.321819	0.428357	-0.0293251	0.824059	0.379767	0.075251	0.0120006	0.176919	0.0543406	0.149989	0.174428	-0.554352	0.820022	0.150542	0.10061	-0.117855	0.253667	0.237238	-0.348589	0.342288	0.187841	-0.099703	-0.00711514	-0.354558	0.097156	0.281498	0.357217	0.237182	0.0608996	0.294126	-0.420549	0.0829988	0.253198	0.648051	1	0.23353	0.190166	-0.312376	0.284259	-0.0391379	0.754581	0.303547	0.237696	0.247951	0.324687	0.327216	0.264242	0.0981689
set.37_HCK	-0.0528038	0.26085	0.299256	0.0352492	0.254128	0.379936	0.152323	0.0157769	0.347621	-0.132583	-0.0094256	0.35874	-0.0809664	0.214462	0.0330692	-0.0427068	0.166173	-0.0187284	0.304339	0.00781647	0.357223	0.314243	0.160993	-0.0653692	-0.0755869	0.0457512	0.176538	0.43556	0.280755	0.564244	0.107809	0.00693316	-0.0383601	0.0504126	0.453014	0.23353	1	0.0832853	0.0953102	0.240259	0.17608	0.217549	0.197438	0.154969	0.321014	0.333207	0.357274	0.307399	0.222019
set.38_IGHM	0.0401389	0.12595	0.0629681	0.124901	0.0754466	-0.0359777	0.0757747	0.0555347	0.0716973	0.0941293	0.0805008	-0.0282115	-0.1324	0.173346	0.165452	-0.0275946	0.0567742	0.136682	0.144838	-0.11404	0.00877323	0.246375	-0.00156736	0.131364	-0.0056825	0.334093	0.196069	0.0374773	-0.145039	-0.00989433	0.189112	-0.063312	0.12895	0.235058	0.0827381	0.190166	0.0832853	1	0.0520012	0.201084	-0.0984404	0.169643	0.249458	0.2139	0.0323674	-0.0338971	0.0873479	-0.114887	-0.0869003
set.39_RPL39	0.024934	0.0105351	-0.00570753	0.0485199	-0.291198	0.273965	0.10621	0.128194	0.0674642	-0.200185	0.269151	0.409489	0.421173	-0.276901	0.0545808	-0.0825584	0.866456	-0.0313048	0.043289	0.404682	0.296209	0.0684205	0.0733023	0.0974518	0.292422	0.0574272	0.023102	0.252614	0.127313	0.176588	-0.0330503	0.639989	-0.0423849	-0.0398568	0.159958	-0.312376	0.0953102	0.0520012	1	0.360238	-0.0701374	-0.0788477	0.0662778	0.113049	0.492987	0.297025	-0.0233165	0.00354406	0.0675199
set.40_HLA-F	0.137762	0.530815	0.528393	-0.0181878	0.0571159	0.108198	0.208425	0.164022	0.348017	-0.0923269	0.605644	0.138332	-0.0861466	0.467803	0.240207	0.0938499	0.345129	0.449135	0.525414	0.0915508	0.162048	0.328217	-0.0119192	0.19765	-0.0505163	0.190464	0.430574	0.14192	-0.038291	0.0125822	0.516831	0.179226	0.156417	0.459329	0.301509	0.284259	0.240259	0.201084	0.360238	1	-0.164874	0.389216	0.425239	0.555976	0.42576	0.0723828	0.334386	-0.153511	0.0869736
set.41_GOLGA8A	-0.186272	-0.18379	-0.159959	0.0016753	0.0722858	0.0748992	0.154058	-0.0498167	-0.112893	-0.0279666	-0.218117	0.0572649	0.293739	-0.115975	-0.204474	-0.0234231	0.0114548	-0.183723	-0.0568919	0.150934	0.0624192	-0.127028	0.0863395	-0.229703	-0.13718	-0.15373	-0.172261	0.136039	0.129782	0.23646	-0.220385	-0.192134	-0.201077	-0.217495	0.0286231	-0.0391379	0.17608	-0.0984404	-0.0701374	-0.164874	1	-0.119101	-0.193233	-0.255487	-0.0712706	0.116577	0.0112596	0.166806	0.0929992
set.42_CD164	0.162567	0.424747	0.555207	-0.0836121	0.567966	0.416096	-0.0849704	0.0819252	0.273945	-0.029673	0.282439	0.212687	-0.364526	0.74061	0.29603	0.161556	0.0409109	0.371705	0.317985	-0.159403	0.34035	0.201873	-0.0770974	0.0889733	-0.28443	0.177468	0.453363	0.377268	0.156078	0.0300666	0.38169	-0.196853	0.183395	0.37713	0.658417	0.754581	0.217549	0.169643	-0.0788477	0.389216	-0.119101	1	0.454591	0.337668	0.362378	0.339744	0.352545	0.100137	0.0171617
set.43_VCAM1	0.344365	0.364197	0.693121	0.0520575	0.0476031	0.139743	-0.00551846	0.117969	0.265877	-0.0788225	0.284633	-0.0217654	-0.108339	0.451602	0.6149	0.0762911	-0.0163992	0.385427	0.313481	-0.0311755	0.0868981	0.244976	-0.0681246	0.342056	0.033497	0.459191	0.73862	0.0375613	-0.0589468	-0.0401665	0.503234	0.0671851	0.531676	0.497745	0.306196	0.303547	0.197438	0.249458	0.0662778	0.425239	-0.193233	0.454591	1	0.439922	0.235747	0.0235834	0.636267	-0.156275	-0.112029
set.44_IFITM1	0.341527	0.672903	0.514117	-0.0146457	-0.0671584	-0.0232742	0.0351558	0.103766	0.532119	-0.00709106	0.299624	0.0255644	-0.112109	0.45025	0.419017	-0.0199787	0.090031	0.670994	0.490024	-0.0207614	0.0896227	0.506444	-0.0939812	0.370713	-0.0309353	0.20279	0.596034	0.0308698	-0.146017	-0.0939721	0.499631	0.0833402	0.393799	0.457652	0.17643	0.237696	0.154969	0.2139	0.113049	0.555976	-0.255487	0.337668	0.439922	1	0.253437	-0.0314231	0.156609	-0.249335	-0.102027
set.45_PSMB3	-0.016301	0.220002	0.298395	-0.0576627	0.298105	0.739571	0.195326	0.106324	0.187753	-0.228456	0.308728	0.83543	-0.0304691	0.204644	0.10934	-0.00380645	0.655384	0.140977	0.289027	0.199387	0.703646	0.167817	-0.0463272	-0.0455803	-0.18972	0.0835349	0.178017	0.705931	0.591506	0.315362	0.155086	0.323465	-0.0181362	0.0838682	0.726461	0.247951	0.321014	0.0323674	0.492987	0.42576	-0.0712706	0.362378	0.235747	0.253437	1	0.709509	0.245457	0.464404	0.255394
set.46_SSBP1	-0.074409	-0.0225926	0.147103	-0.0576506	0.51691	0.823075	0.169775	0.08261	0.00801517	-0.123464	0.0922449	0.823309	-0.0901806	0.169561	-0.0228123	-0.00791631	0.4972	-0.109358	0.00851434	0.130263	0.750713	-0.00434607	0.00296326	-0.167073	-0.261759	-0.0483139	-0.0146686	0.756412	0.643491	0.372536	-0.119624	0.0959957	-0.126034	-0.190299	0.759261	0.324687	0.333207	-0.0338971	0.297025	0.0723828	0.116577	0.339744	0.0235834	-0.0314231	0.709509	1	0.183774	0.644792	0.249108
set.47_ENPP2	0.0686387	0.18364	0.654939	0.0625016	0.273661	0.262455	0.0678113	0.152333	0.107304	-0.0545377	0.265496	0.152789	-0.228624	0.425198	0.244586	0.0814892	0.0266759	0.106384	0.215085	-0.127576	0.202027	0.106867	-0.0930727	0.0874212	-0.0909194	0.238535	0.423841	0.191832	0.17626	0.109868	0.361541	-0.0677507	0.202443	0.340269	0.384941	0.327216	0.357274	0.0873479	-0.0233165	0.334386	0.0112596	0.352545	0.636267	0.156609	0.245457	0.183774	1	0.135775	0.109973
set.48_CDC6	-0.232668	-0.205575	-0.0402646	0.0197088	0.596852	0.766702	0.0539806	-0.0194531	-0.107627	-0.0352006	-0.173257	0.719679	-0.126057	0.0307129	-0.227064	-0.10057	0.193081	-0.305403	-0.0401329	0.0348164	0.609913	-0.0997557	-0.013184	-0.236996	-0.175415	-0.188956	-0.292281	0.629585	0.88504	0.420567	-0.232548	-0.0422265	-0.29122	-0.294699	0.566851	0.264242	0.307399	-0.114887	0.00354406	-0.153511	0.166806	0.100137	-0.156275	-0.249335	0.464404	0.644792	0.135775	1	0.316442
set.49_CD72	-0.310956	-0.00559174	-0.0394319	-0.0615831	0.243889	0.261892	0.0680299	0.0842405	-0.0737906	-0.0566515	0.164399	0.259673	-0.111376	0.0412331	-0.320908	0.0107388	0.220445	-0.140251	0.164081	0.0173804	0.226584	-0.0367693	-0.00609018	-0.31504	-0.076865	-0.053031	-0.244138	0.28229	0.290391	0.283955	0.0629591	0.0375127	-0.330087	-0.00467968	0.229438	0.0981689	0.222019	-0.0869003	0.0675199	0.0869736	0.0929992	0.0171617	-0.112029	-0.102027	0.255394	0.249108	0.109973	0.316442	1
set.50_IGLL3	-0.0485482	0.0306115	-0.0614149	0.064583	-0.0956099	0.0896939	0.158726	0.088681	0.00270539	-0.0199267	0.0766665	0.16956	0.106228	-0.097087	0.0225485	-0.0397843	0.287492	0.0695454	0.125316	0.108024	0.150299	0.129019	0.0681916	-0.0238202	0.0499947	0.185189	0.0557631	0.152718	0.0419395	0.150641	0.013713	0.17953	-0.0179988	0.0308893	0.0540908	-0.085064	0.0868593	0.527601	0.306351	0.157808	0.0401043	-0.0463367	0.071536	0.102076	0.218052	0.142758	-0.0199437	0.0308125	0.0627704
[truncated: 1 more columns]

## Sheet: Legend
File S6. Correlation matrix of the 50 CGSs (Pearson's correlations).
Color key
	r > 0,7
	0,5 < r < 0,7
	r < -0,5
