# Supplementary material for: Massive Transcriptional Perturbation in Subgroups of Diffuse Large B-Cell Lymphomas
Source: PLoS One. 2013 Nov 4;8(11):e76287. doi: 10.1371/journal.pone.0076287 (PMC3817189; doi:10.1371/journal.pone.0076287)
Supplement: File S7 — P-values for enrichment (red) or depletion (blue) of GO BP categories in the subsets of the Venn diagram in Figure 6A based on the analysis with PAGE. The shown p-values are the basis of Figure 6B. Columns denote the subsets of the Venn diagram and rows denote the GO BP (Biological Process) categories. Significant enrichment (depletion) (P<0.005, default threshold of PAGE) is shown in red (blue). (XLSX) [file pone.0076287.s017.xlsx]

## Sheet: PAGE
File S7. P-values for enrichment (red) or depletion (blue) of GO BP categories in the subsets of the Venn diagram in Figure 6A based on the analysis with PAGE.
The shown p-values are the basis of Figure 6B. Columns denote the subsets of the Venn diagram and rows denote the GO BP (Biological Process) categories.
Significant enrichment (depletion) (P < 0.005, default threshold of PAGE) is shown in red (blue).
Number of Entrez IDs in the subsets of the Venn diagram:	3394	44	367	766	45	12	1942	755
	non-overexpressed genes	overexpressed exclusively in LoGA	overexpressed exclusively in HiGA-SIR	overexpressed exclusively in HiGA-PRO	overexpressed in LoGA and in HiGA-SIR	overexpressed in LoGA and in HiGA-PRO	overexpressed in HiGA-SIR and in HiGA-PRO	overexpressed in all CAPs
Enrichment
GO:0006119 oxidative phosphorylation	1	1	1	1	1	1	4.75335e-12	0.69024
GO:0000375 RNA splicing, via transesterification reactions	0.966051	1	1	0.000335738	1	1	0.0429536	1
GO:0042254 ribosome biogenesis and assembly	1	1	1	0.0201837	1	1	0.000295121	0.595662
GO:0031497 chromatin assembly	6.85488e-07	1	1	0.687068	1	1	1	0.993116
GO:0045045 secretory pathway	1	1	0.837529	0.995405	1	1	4.12098e-07	0.601174
GO:0030163 protein catabolic process	0.755092	1	1	0.320627	1	1	0.00138038	1
GO:0006979 response to oxidative stress	1	1	1	0.835603	1	1	0.857038	1.16413e-06
GO:0006260 DNA replication	0.907821	0.286418	0.966051	2.67917e-06	1	1	0.857038	0.950605
GO:0046649 lymphocyte activation	0.386367	1	0.000138676	0.97499	0.200447	1	0.841395	1
GO:0046483 heterocycle metabolic process	1	1	0.687068	0.719449	1	1	0.009977	0.0102565
GO:0030384 phosphoinositide metabolic process	1	1	0.0552077	1	1	0.0139637	0.0398107	1
GO:0030334 regulation of cell migration	0.905733	1	1	0.362243	0.000257632	1	1	1
GO:0006626 protein targeting to mitochondrion	1	1	1	0.711214	1	1	0.0519996	0.0266686
Depletion
GO:0006119 oxidative phosphorylation	2.73527e-07	0.857038	0.208449	0.0300608	0.810961	0.946237	1	0.53827
GO:0000375 RNA splicing, via transesterification reactions	0.0616595	0.762079	0.0644169	1	0.693426	0.907821	0.977237	0.00158125
GO:0042254 ribosome biogenesis and assembly	2.19786e-05	0.794328	0.097051	0.993116	0.731139	0.922571	1	0.590201
GO:0031497 chromatin assembly	1	0.805378	0.11298	0.510505	0.746449	0.92683	0.000801678	0.0384592
GO:0045045 secretory pathway	0.00160325	0.721107	0.372392	0.0244906	0.642688	0.891251	1	0.557186
GO:0030163 protein catabolic process	0.334195	0.736207	0.044978	0.805378	0.660693	0.897429	1	0.000680769
GO:0006979 response to oxidative stress	0.00721107	0.922571	0.445656	0.479733	0.897429	0.972747	0.322849	1
GO:0006260 DNA replication	0.140605	0.957194	0.149968	1	0.63387	0.887156	0.21677	0.116145
GO:0046649 lymphocyte activation	0.737904	0.847227	1	0.119124	0.97949	0.944061	0.279254	0.0196789
GO:0046483 heterocycle metabolic process	2.40436e-05	0.891251	0.687068	0.550808	0.855067	0.959401	0.9977	0.9977
GO:0030384 phosphoinositide metabolic process	0.00889201	0.961612	0.995405	0.406443	0.948418	1	0.993116	0.387258
GO:0030334 regulation of cell migration	0.399025	0.97949	0.816582	0.94189	1	0.993116	0.277971	0.6223
GO:0006626 protein targeting to mitochondrion	0.00151008	0.946237	0.574116	0.669885	0.928966	0.981748	0.986279	0.995405
