# Supplementary material for: Massive Transcriptional Perturbation in Subgroups of Diffuse Large B-Cell Lymphomas
Source: PLoS One. 2013 Nov 4;8(11):e76287. doi: 10.1371/journal.pone.0076287 (PMC3817189; doi:10.1371/journal.pone.0076287)
Supplement: File S8 — Clustering of the 364 patients into the CAPs. (XLSX) [file pone.0076287.s018.xlsx]

## Sheet: table_cluster_labels
File S8. Clustering of the 364 patients into the CAPs
GEO accession	SampleID	CAP
GSM100459	MPI-007	HiGA-PRO
GSM100460	MPI-008	HiGA-SIR
GSM100461	MPI-009	HiGA-SIR
GSM100462	MPI-010	HiGA-PRO
GSM100464	MPI-012	HiGA-PRO
GSM100465	MPI-013	HiGA-PRO
GSM100466	MPI-014	HiGA-PRO
GSM100467	MPI-015	HiGA-PRO
GSM100471	MPI-021	HiGA-SIR
GSM100472	MPI-022	HiGA-SIR
GSM100473	MPI-024	HiGA-PRO
GSM100474	MPI-025	LoGA
GSM100478	MPI-029	HiGA-SIR
GSM100479	MPI-030	LoGA
GSM100480	MPI-031	HiGA-PRO
GSM100485	MPI-037	HiGA-PRO
GSM100487	MPI-039	HiGA-PRO
GSM100488	MPI-040	LoGA
GSM100489	MPI-041	LoGA
GSM100492	MPI-045	HiGA-PRO
GSM100493	MPI-046	HiGA-PRO
GSM100494	MPI-047	HiGA-PRO
GSM100496	MPI-050	HiGA-PRO
GSM100498	MPI-053	HiGA-PRO
GSM100501	MPI-059	HiGA-PRO
GSM100504	MPI-062	HiGA-PRO
GSM100505	MPI-063	HiGA-PRO
GSM100506	MPI-064	HiGA-PRO
GSM100508	MPI-069	HiGA-PRO
GSM100509	MPI-070	HiGA-PRO
GSM100512	MPI-073	HiGA-PRO
GSM100513	MPI-074	HiGA-PRO
GSM100515	MPI-076	HiGA-PRO
GSM100522	MPI-083	HiGA-PRO
GSM100527	MPI-088	HiGA-PRO
GSM100531	MPI-092	HiGA-SIR
GSM100532	MPI-093	HiGA-SIR
GSM100533	MPI-094	HiGA-PRO
GSM100535	MPI-096	HiGA-SIR
GSM100536	MPI-098	HiGA-SIR
GSM100537	MPI-099	HiGA-PRO
GSM100538	MPI-100	HiGA-PRO
GSM100540	MPI-104	HiGA-PRO
GSM100541	MPI-105	HiGA-SIR
GSM100542	MPI-106	HiGA-PRO
GSM100543	MPI-107	HiGA-PRO
GSM100544	MPI-108	HiGA-PRO
GSM100545	MPI-109	HiGA-PRO
GSM100546	MPI-110	HiGA-PRO
GSM100547	MPI-111	HiGA-PRO
GSM100549	MPI-113	HiGA-PRO
GSM100551	MPI-115	HiGA-PRO
GSM100554	MPI-118	HiGA-PRO
GSM100555	MPI-119	HiGA-SIR
GSM100557	MPI-121	HiGA-PRO
GSM100560	MPI-124	HiGA-PRO
GSM100561	MPI-126	HiGA-SIR
GSM100562	MPI-127	HiGA-SIR
GSM100563	MPI-128	HiGA-SIR
GSM100564	MPI-129	HiGA-SIR
GSM100565	MPI-130	HiGA-SIR
GSM100566	MPI-131	HiGA-PRO
GSM100567	MPI-132	HiGA-SIR
GSM100568	MPI-133	HiGA-SIR
GSM100569	MPI-134	LoGA
GSM100570	MPI-135	HiGA-PRO
GSM100571	MPI-136	HiGA-SIR
GSM100575	MPI-141	HiGA-SIR
GSM100576	MPI-142	HiGA-SIR
GSM100577	MPI-143	LoGA
GSM100579	MPI-145	HiGA-SIR
GSM100580	MPI-146	HiGA-PRO
GSM100583	MPI-149	LoGA
GSM100584	MPI-150	HiGA-SIR
GSM100585	MPI-151	HiGA-PRO
GSM100586	MPI-152	HiGA-SIR
GSM100587	MPI-153	LoGA
GSM100588	MPI-154	LoGA
GSM100590	MPI-159	LoGA
GSM100592	MPI-162	LoGA
GSM100593	MPI-163	LoGA
GSM100594	MPI-164	LoGA
GSM100595	MPI-165	LoGA
GSM100596	MPI-166	LoGA
GSM100597	MPI-167	LoGA
GSM100598	MPI-168	LoGA
GSM100599	MPI-169	LoGA
GSM100603	MPI-173	HiGA-SIR
GSM100604	MPI-174	LoGA
GSM100605	MPI-175	HiGA-PRO
GSM100606	MPI-176	LoGA
GSM100607	MPI-177	LoGA
GSM100608	MPI-178	HiGA-PRO
GSM100609	MPI-179	HiGA-PRO
GSM100610	MPI-180	LoGA
GSM100611	MPI-182	HiGA-PRO
GSM100612	MPI-183	LoGA
GSM100613	MPI-184	HiGA-PRO
GSM100614	MPI-185	HiGA-PRO
GSM100615	MPI-186	HiGA-PRO
GSM100617	MPI-188	HiGA-PRO
GSM100618	MPI-189	LoGA
GSM100619	MPI-190	LoGA
GSM100620	MPI-191	HiGA-SIR
GSM100621	MPI-192	HiGA-PRO
GSM100622	MPI-193	LoGA
GSM100623	MPI-194	HiGA-SIR
GSM100624	MPI-195	LoGA
GSM100625	MPI-196	HiGA-PRO
GSM100626	MPI-198	HiGA-SIR
GSM100627	MPI-199	HiGA-SIR
GSM100628	MPI-200	HiGA-SIR
GSM100629	MPI-201	HiGA-PRO
GSM100630	MPI-202	LoGA
GSM100631	MPI-203	LoGA
GSM100632	MPI-204	LoGA
GSM100633	MPI-205	LoGA
GSM100634	MPI-206	LoGA
GSM100635	MPI-207	LoGA
GSM100636	MPI-208	LoGA
GSM100637	MPI-209	LoGA
GSM100638	MPI-210	LoGA
GSM100639	MPI-212	HiGA-SIR
GSM100640	MPI-213	HiGA-SIR
GSM100641	MPI-215	HiGA-SIR
GSM100642	MPI-216	LoGA
GSM100643	MPI-219	LoGA
GSM100644	MPI-221	HiGA-SIR
GSM100646	MPI-223	LoGA
GSM100648	MPI-224	HiGA-PRO
GSM100649	MPI-225	HiGA-SIR
GSM100651	MPI-227	LoGA
GSM100652	MPI-228	LoGA
GSM100653	MPI-229	LoGA
GSM100656	MPI-232	HiGA-SIR
GSM100657	MPI-233	HiGA-PRO
GSM100659	MPI-235	HiGA-SIR
GSM100660	MPI-236	HiGA-PRO
GSM100661	MPI-237	HiGA-PRO
GSM100662	MPI-239	HiGA-PRO
GSM100663	MPI-241	HiGA-SIR
GSM100665	MPI-243	HiGA-SIR
GSM100666	MPI-244	HiGA-SIR
GSM100668	MPI-246	HiGA-SIR
GSM100669	MPI-247	HiGA-PRO
GSM100670	MPI-248	LoGA
GSM100671	MPI-249	LoGA
GSM100672	MPI-250	HiGA-PRO
GSM100673	MPI-251	HiGA-SIR
GSM100674	MPI-255	HiGA-SIR
GSM558119	MPI-261	HiGA-SIR
GSM558121	MPI-269	HiGA-SIR
GSM558122	MPI-270	HiGA-SIR
GSM558123	MPI-272	HiGA-SIR
GSM558124	MPI-273	HiGA-PRO
GSM558125	MPI-274	HiGA-SIR
GSM558126	MPI-276	HiGA-PRO
GSM558127	MPI-277	HiGA-SIR
GSM558128	MPI-278	HiGA-SIR
GSM558130	MPI-281	HiGA-SIR
GSM558131	MPI-282	HiGA-PRO
GSM257017	MPI-284	HiGA-SIR
GSM558132	MPI-285	HiGA-SIR
GSM558133	MPI-286	HiGA-SIR
GSM257018	MPI-287	HiGA-SIR
GSM558134	MPI-288	HiGA-SIR
GSM558135	MPI-289	HiGA-SIR
GSM558136	MPI-290	HiGA-PRO
GSM558137	MPI-291	HiGA-PRO
GSM558138	MPI-292	HiGA-SIR
GSM558139	MPI-293	HiGA-SIR
GSM558140	MPI-294	HiGA-PRO
GSM558141	MPI-295	HiGA-SIR
GSM558142	MPI-299	HiGA-PRO
GSM558143	MPI-302	HiGA-SIR
GSM558144	MPI-304	HiGA-SIR
GSM558145	MPI-306	HiGA-PRO
GSM558146	MPI-308	HiGA-SIR
GSM558147	MPI-309	HiGA-PRO
GSM558148	MPI-310	HiGA-SIR
GSM558149	MPI-311	HiGA-SIR
GSM558150	MPI-312	HiGA-SIR
GSM558151	MPI-314	HiGA-SIR
GSM558152	MPI-315	LoGA
GSM558153	MPI-316	HiGA-SIR
GSM558154	MPI-317	HiGA-SIR
GSM558155	MPI-318	HiGA-SIR
GSM558156	MPI-319	HiGA-PRO
GSM558157	MPI-320	HiGA-SIR
GSM558158	MPI-321	HiGA-PRO
GSM558159	MPI-324	HiGA-SIR
GSM558160	MPI-325	HiGA-PRO
GSM558161	MPI-326	HiGA-SIR
GSM558162	MPI-327	HiGA-PRO
GSM558163	MPI-329	HiGA-PRO
GSM558164	MPI-330	HiGA-SIR
GSM558165	MPI-331	HiGA-PRO
GSM558166	MPI-332	HiGA-SIR
GSM558167	MPI-334	HiGA-PRO
GSM558168	MPI-335	HiGA-SIR
GSM558169	MPI-336	HiGA-PRO
GSM558170	MPI-337	HiGA-PRO
GSM558171	MPI-338	HiGA-SIR
GSM558172	MPI-339	HiGA-SIR
GSM558173	MPI-340	HiGA-PRO
GSM558174	MPI-341	HiGA-SIR
GSM558175	MPI-342	HiGA-SIR
GSM558176	MPI-343	HiGA-SIR
GSM558177	MPI-344	HiGA-SIR
GSM558178	MPI-345	LoGA
GSM558179	MPI-346	HiGA-SIR
GSM558180	MPI-347	HiGA-PRO
GSM558181	MPI-348	HiGA-PRO
GSM558182	MPI-349	HiGA-SIR
GSM558183	MPI-350	HiGA-SIR
GSM558184	MPI-351	HiGA-PRO
GSM558185	MPI-352	HiGA-PRO
GSM558186	MPI-353	HiGA-SIR
GSM558187	MPI-355	HiGA-SIR
GSM558188	MPI-356	HiGA-PRO
GSM558189	MPI-357	HiGA-PRO
GSM558190	MPI-358	HiGA-SIR
GSM558191	MPI-359	HiGA-PRO
GSM558192	MPI-360	HiGA-SIR
GSM558193	MPI-362	HiGA-SIR
GSM558194	MPI-363	HiGA-SIR
GSM558195	MPI-364	HiGA-SIR
GSM558196	MPI-365	HiGA-SIR
GSM558197	MPI-366	HiGA-PRO
GSM558198	MPI-367	HiGA-SIR
GSM558199	MPI-368	HiGA-SIR
GSM558200	MPI-369	HiGA-SIR
GSM558201	MPI-370	HiGA-SIR
GSM558202	MPI-371	HiGA-SIR
GSM558203	MPI-372	LoGA
GSM558204	MPI-373	HiGA-SIR
GSM558205	MPI-374	HiGA-SIR
GSM558206	MPI-377	HiGA-PRO
GSM558207	MPI-378	HiGA-SIR
GSM558208	MPI-379	HiGA-SIR
GSM558209	MPI-381	HiGA-SIR
GSM558210	MPI-383	HiGA-SIR
GSM558211	MPI-384	LoGA
GSM558212	MPI-385	LoGA
GSM558213	MPI-386	HiGA-PRO
GSM257019	MPI-388	HiGA-SIR
GSM558214	MPI-389	HiGA-SIR
GSM558215	MPI-390	HiGA-SIR
GSM558216	MPI-391	HiGA-SIR
GSM558217	MPI-393	LoGA
GSM558218	MPI-394	HiGA-SIR
GSM558219	MPI-395	HiGA-SIR
GSM558220	MPI-397	HiGA-SIR
GSM558221	MPI-398	HiGA-SIR
GSM558222	MPI-399	HiGA-SIR
GSM558223	MPI-400	HiGA-SIR
GSM558224	MPI-401	HiGA-SIR
GSM558225	MPI-402	HiGA-SIR
GSM558226	MPI-403	HiGA-SIR
GSM558227	MPI-404	HiGA-SIR
GSM558228	MPI-406	HiGA-SIR
GSM558229	MPI-410	HiGA-SIR
GSM558230	MPI-411	HiGA-SIR
GSM558231	MPI-412	HiGA-SIR
GSM558232	MPI-413	HiGA-SIR
GSM558233	MPI-414	HiGA-SIR
GSM257020	MPI-415	HiGA-SIR
GSM558234	MPI-416	HiGA-SIR
GSM558235	MPI-418	HiGA-PRO
GSM558236	MPI-419	HiGA-PRO
GSM558237	MPI-423	LoGA
GSM558238	MPI-424	HiGA-SIR
GSM558239	MPI-427	LoGA
GSM558240	MPI-434	HiGA-SIR
GSM558241	MPI-435	HiGA-SIR
GSM558243	MPI-438	HiGA-SIR
GSM558244	MPI-439	LoGA
GSM558245	MPI-440	HiGA-SIR
GSM558246	MPI-441	HiGA-SIR
GSM558247	MPI-443	HiGA-SIR
GSM558248	MPI-453	LoGA
GSM558251	MPI-514	HiGA-SIR
GSM257024	MPI-530	HiGA-SIR
GSM257025	MPI-531	HiGA-PRO
GSM558252	MPI-537	HiGA-SIR
GSM558253	MPI-539	LoGA
GSM558254	MPI-541	HiGA-SIR
GSM558255	MPI-543	HiGA-SIR
GSM558256	MPI-546	HiGA-SIR
GSM558257	MPI-547	LoGA
GSM558258	MPI-548	HiGA-SIR
GSM558259	MPI-550	HiGA-SIR
GSM558260	MPI-552	HiGA-SIR
GSM558261	MPI-553	HiGA-SIR
GSM558262	MPI-554	HiGA-SIR
GSM558263	MPI-555	HiGA-SIR
GSM558264	MPI-556	HiGA-SIR
GSM558265	MPI-557	HiGA-SIR
GSM558266	MPI-558	HiGA-SIR
GSM558267	MPI-559	HiGA-SIR
GSM558268	MPI-560	HiGA-SIR
GSM558269	MPI-566	HiGA-SIR
GSM257029	MPI-571	HiGA-SIR
GSM257033	MPI-578	HiGA-SIR
GSM257036	MPI-581	HiGA-PRO
GSM558270	MPI-582	HiGA-SIR
GSM257038	MPI-584	LoGA
GSM257046	MPI-592	HiGA-SIR
GSM257048	MPI-594	HiGA-SIR
GSM257050	MPI-597	HiGA-SIR
GSM257051	MPI-598	HiGA-SIR
GSM558271	MPI-599	LoGA
GSM558272	MPI-624	HiGA-SIR
GSM558273	MPI-626	HiGA-PRO
GSM558274	MPI-628	HiGA-SIR
GSM558276	MPI-634	HiGA-SIR
GSM558277	MPI-635	HiGA-SIR
GSM558278	MPI-637	LoGA
GSM558279	MPI-638	HiGA-SIR
GSM558280	MPI-641	HiGA-SIR
GSM558281	MPI-644	HiGA-SIR
GSM558282	MPI-646	LoGA
GSM558283	MPI-647	HiGA-SIR
GSM558284	MPI-648	HiGA-SIR
GSM558286	MPI-650	LoGA
GSM558287	MPI-651	HiGA-PRO
GSM558288	MPI-652	LoGA
GSM558289	MPI-654	HiGA-PRO
GSM558290	MPI-655	LoGA
GSM558291	MPI-656	LoGA
GSM558292	MPI-657	HiGA-SIR
GSM558294	MPI-661	HiGA-PRO
GSM558295	MPI-663	HiGA-PRO
GSM558296	MPI-664	HiGA-SIR
GSM558299	MPI-679	HiGA-SIR
GSM558300	MPI-684	HiGA-PRO
GSM558301	MPI-686	HiGA-SIR
GSM558302	MPI-688	HiGA-SIR
GSM558303	MPI-689	HiGA-PRO
GSM558304	MPI-691	HiGA-SIR
GSM558305	MPI-692	HiGA-SIR
GSM558306	MPI-693	HiGA-SIR
GSM558307	MPI-694	LoGA
GSM558308	MPI-695	HiGA-SIR
GSM558309	MPI-696	HiGA-SIR
GSM558310	MPI-699	HiGA-SIR
GSM558311	MPI-702	HiGA-SIR
GSM558312	MPI-703	HiGA-PRO
GSM558313	MPI-704	HiGA-SIR
GSM558314	MPI-705	HiGA-SIR
GSM558315	MPI-706	HiGA-SIR
GSM558316	MPI-708	LoGA
GSM558317	MPI-713	HiGA-SIR
GSM558318	MPI-714	HiGA-SIR
GSM558319	MPI-716	LoGA
GSM558320	MPI-723	HiGA-PRO
GSM558321	MPI-724	HiGA-PRO
GSM558322	MPI-730	HiGA-SIR
GSM558323	MPI-731	HiGA-SIR
GSM558324	MPI-732	HiGA-SIR
GSM558325	MPI-733	HiGA-SIR
GSM558326	MPI-734	LoGA
GSM558327	MPI-735	LoGA
GSM558328	MPI-737	HiGA-SIR
